# Supplementary material for: An Unbiased Genome-Wide View of the Mutation Rate and Spectrum of the Endosymbiotic Bacterium Teredinibacter turnerae
Source: Genome Biol Evol. 2018 Feb 3;10(3):723–30. doi: 10.1093/gbe/evy027 (PMC5833318; doi:10.1093/gbe/evy027)
Supplement: Supplementary Data [file evy027_supp.zip › TableS4.xlsx]

## Sheet: Sheet1
Supplementary Table S4. Summarized multi-nucleotide mutations (MNMs) data across the 47 T. turnerae mutation-accumulation (MA) lines
	MA line	MNMs chromosomal positiona	MNMs/BPSs (%)	MNMs/indels (%)
	12	2928709, 2928710	-	50 (2/4)
	18	1514257,1514258	18.1 (2/11)	-
	21	2928709, 2928710	-	50 (2/4)
	26	2448629, 2448630	11.7 (2/17)	-
	27	3315126, 3315129	-	66.6 (2/3)
	29	2637826, 2637830, 2637839	14.2 (3/21)	-
	35	3248538, 3248562	12.5 (2/16)	-
	36	4764083, 4764084	16.6 (2/12)	-
	40	2274610, 2274612	-	33.3 (2/6)
	43	2529336, 2529372; 4562370, 4562424	8.7 (2/23)	40.0 (2/5)
	46	3249078, 3249084	12.5 (2/16)	-
	49	296718, 296759	-	50 (2/4)
	50	369270, 3692673; 4119803, 4119806	-	80 (4/5)
	53	1122667, 1122682	7.1 (2/28)	-
	58	2432617, 2432618	11.7 (2/17)	-
	60	4599259, 4599260	11.7 (2/17)	-
Total	-	-	2.7 (21/779)	15.2 (16/106)
aBPSs are highlighted in bold while indels are in regular font.
