# Supplementary material for: An Unbiased Genome-Wide View of the Mutation Rate and Spectrum of the Endosymbiotic Bacterium Teredinibacter turnerae
Source: Genome Biol Evol. 2018 Feb 3;10(3):723–30. doi: 10.1093/gbe/evy027 (PMC5833318; doi:10.1093/gbe/evy027)
Supplement: Supplementary Data [file evy027_supp.zip › TablesS1-3.xlsx]

## Sheet: Table_S1
Supplementary Table S1. Teredinibacter turnerae wild-type base-substitution and insertion deletion (indel) summary statistics after an average of 3025 generations (Gen).
	MA Line	Substitutions								Indels					Sites (× 106)		Gen.		Base-sub Rate (× 10-10) /site/gen.		Indel Rate (× 10-10) /events /gen.
		Transitions			Transversions					Ins.	Del.		Ts/Tv
		AT>GC	GC>AT		AT>TA	GC>TA	AT>CG	GC>CG
	2	3	7		0	1	1	0		1	2		5		4.81425		3025		8.24		2.06
	3	4	10		3	1	0	0		0	0		3.5		4.79488		3025		12.4099		0
	4	1	9		1	3	1	0		0	0		2		4.81805		3025		10.2919		0
	5	0	4		1	2	1	1		0	2		0.8		4.82735		3025		6.16323		1.36961
	6	2	6		1	2	1	3		0	2		1.14286		4.47166		3025		11.0891		1.47855
	8	2	7		1	0	1	1		1	1		3		4.82622		3025		8.21956		1.36993
	9	5	10		1	0	0	0		0	1		15		4.79299		3025		11.0354		0.689712
	11	4	8		3	1	1	1		1	1		2		4.81899		3025		12.3479		1.37198
	12	0	0		0	0	0	0		3	1		-		4.82999		3025		0		2.73771
	13	3	11		0	1	1	2		1	2		3.5		4.82818		3025		12.3243		2.05406
	15	4	15		1	3	1	1		1	1		3.16667		4.82456		3025		17.13		1.3704
	16	1	5		1	1	0	0		1	1		3		4.54858		3025		5.81418		1.45355
	17	5	9		0	0	3	0		2	4		4.66667		4.83598		3025		11.6209		4.10149
	18	4	5		1	0	0	1		0	0		4.5		4.83124		3025		7.52676		0
	19	4	11		2	0	1	1		0	0		3.75		4.83709		3025		12.9851		0
	21	3	13		2	4	1	2		3	1		1.77778		4.81904		3025		17.1496		2.74394
	23	5	1		0	3	1	0		0	2		1.5		4.83277		3025		6.84036		1.36807
	24	1	9		4	2	1	0		0	0		1.42857		4.83512		3025		11.623		0
	25	4	13		0	1	0	0		0	3		17		4.82319		3025		12.3371		2.05618
	26	4	7		1	3	2	0		0	1		1.83333		4.83288		3025		11.6283		0.684019
	27	1	5		2	1	0	1		0	3		1.5		4.83674		3025		6.83474		2.05042
	28	4	9		0	1	2	2		0	2		2.6		4.8256		3025		12.3309		1.3701
	29	6	9		2	2	1	1		0	3		2.5		4.83027		3025		14.3722		2.05317
	32	5	13		0	3	1	0		0	2		4.5		4.8278		3025		15.0643		1.36948
	35	3	8		0	4	0	1		0	1		2.2		4.76963		3025		11.0894		0.69309
	36	5	2		1	2	2	0		0	1		1.4		4.82687		3025		8.21845		0.684871
	37	6	10		3	2	0	1		1	2		2.66667		4.82632		3025		15.0689		2.05485
	39	1	6		1	3	0	2		0	3		1.16667		4.82872		3025		8.89992		2.05383
	40	5	10		2	0	0	0		1	5		7.5		4.82892		3025		11.6379		4.10748
	41	5	7		3	2	0	2		1	1		1.71429		4.8284		3025		13.0084		1.36931
	42	2	7		2	0	2	0		1	0		2.25		4.80762		3025		8.93898		0.687614
	43	5	11		2	1	2	2		0	5		2.28571		4.83392		3025		15.7291		3.41936
	44	1	10		2	5	1	0		0	2		1.375		4.82556		3025		13.0161		1.37011
	45	3	12		3	1	0	0		1	1		3.75		4.82793		3025		13.0097		1.36944
	46	7	7		0	1	1	0		1	2		7		4.83654		3025		10.936		2.05051
	47	2	9		1	2	0	0		0	1		3.66667		4.83324		3025		9.57556		0.683969
	49	4	4		3	3	3	0		1	3		0.888889		4.82601		3025		11.6449		2.73997
	50	6	17		2	1	1	0		4	1		5.75		4.80254		3025		18.5852		3.4417
	51	3	9		1	1	0	0		5	1		6		4.82893		3025		9.5841		4.10747
	52	5	14		7	0	0	1		0	3		2.375		4.82737		3025		18.4896		2.0544
	53	9	15		0	3	1	0		1	0		6		4.82679		3025		19.1767		0.684883
	54	8	7		2	2	0	0		0	1		3.75		4.83337		3025		12.9951		0.683951
	55	3	2		1	0	0	1		1	0		2.5		4.00473		3025		5.77829		0.825469
	56	2	5		1	3	2	2		0	1		0.875		4.80427		3025		10.3214		0.688094
	57	5	4		2	3	0	3		0	0		1.125		4.81848		3025		11.6631		0
	58	1	7		3	2	3	1		1	2		0.888889		4.83139		3025		11.6319		2.05269
	60	7	6		2	1	0	1		0	2		3.25		4.8351		3025		11.623		1.36741
	Sum	173	385		71	77	39	34		33	73		--		--		--		--		--
	Ave.	3.68085	8.19149		1.51064	1.6383	0.829787	0.723404		0.702128	1.55319		3.47921		4.79311		3025		11.4043		1.55198
	SEM	0.306061	0.553079		0.198939	0.188079	0.131586	0.129351		0.162433	0.183971		0.46904		0.0198545		0		0.545403		0.161919
	SEM is the standard error. Ts/Tv is the transition/transversion ratio.

## Sheet: Table_S2
Supplementary Table S2. Base-pair substitutions in each characterized Teredinibacter turnerae MA line.
	Line	Scaffold:Position	Mut	Type	Gene Position	Dir	Codon Change	Amino Acid Change	Gene	syn nonsyn
	2	NC_012997:640615	A>G	EX	640172:641262	-	GGT>GGC	G>G	ada_2	syn
	2	NC_012997:855699	A>G	EX	854527:856901	+	ACT>GCT	T>A	-	nonsyn
	2	NC_012997:241576	C>T	EX	241501:242537	+	CCG>CTG	P>L	-	nonsyn
	2	NC_012997:2650754	C>T	EX	2646113:2651802	-	GGA>GAA	G>E	-	nonsyn
	2	NC_012997:4468173	C>T	EX	4467255:4471360	+	ACT>ATT	T>I	-	nonsyn
	2	NC_012997:4263951	C>T	IG
	2	NC_012997:2035124	G>A	EX	2035077:2050990	+	GAA>AAA	E>K	-	nonsyn
	2	NC_012997:3694842	G>A	EX	3694491:3695383	-	GCG>GTG	A>V	-	nonsyn
	2	NC_012997:5049476	G>A	EX	5048683:5049581	+	CTG>CTA	L>L	rarD	syn
	2	NC_012997:1065138	G>T	EX	1064293:1066424	+	GAT>TAT	D>Y	-	nonsyn
	2	NC_012997:4759948	T>C	EX	4759520:4760868	+	TTT>CTT	F>L	-	nonsyn
	2	NC_012997:2559090	T>G	EX	2547576:2560327	-	CAT>CCT	H>P	-	nonsyn
	3	NC_012997:1663190	A>G	EX	1662683:1663323	+	AAC>AGC	N>S	-	nonsyn
	3	NC_012997:1716932	C>A	EX	1716200:1717110	+	ACC>AAC	T>N	-	nonsyn
	3	NC_012997:2289998	C>A	EX	2286201:2299822	+	CCG>ACG	P>T	-	nonsyn
	3	NC_012997:1547915	C>T	EX	1547029:1547921	-	GAT>AAT	D>N	-	nonsyn
	3	NC_012997:2215883	C>T	EX	2215034:2216103	-	CGC>CAC	R>H	-	nonsyn
	3	NC_012997:2834251	C>T	EX	2834027:2836419	-	GCG>GCA	A>A	-	syn
	3	NC_012997:3981302	C>T	EX	3981041:3982359	+	ACC>ATC	T>I	hslU	nonsyn
	3	NC_012997:1889045	C>T	IG
	3	NC_012997:1030147	G>A	EX	1030004:1030656	+	GCA>ACA	A>T	-	nonsyn
	3	NC_012997:1083882	G>A	EX	1082464:1084058	+	GTA>ATA	V>I	mviN	nonsyn
	3	NC_012997:372061	G>A	EX	371806:372725	-	GCT>GTT	A>V	-	nonsyn
	3	NC_012997:3872958	G>A	EX	3871961:3875550	-	CCC>TCC	P>S	nifJ	nonsyn
	3	NC_012997:5020611	G>A	EX	5019490:5020781	+	GTT>ATT	V>I	-	nonsyn
	3	NC_012997:2397227	T>A	EX	2396515:2398139	+	CGT>CGA	R>R	-	syn
	3	NC_012997:5026660	T>A	EX	5026151:5027253	-	GGA>GGT	G>G	-	syn
	3	NC_012997:3703435	T>A	IG
	3	NC_012997:2519543	T>C	EX	2519072:2520669	-	GAG>GGG	E>G	-	nonsyn
	3	NC_012997:3652218	T>C	EX	3651991:3652433	-	CCA>CCG	P>P	-	syn
	3	NC_012997:4213908	T>C	EX	4213722:4214278	+	GTG>GCG	V>A	-	nonsyn
	4	NC_012997:1434114	A>G	EX	1432633:1435205	+	AAT>GAT	N>D	gyrA	nonsyn
	4	NC_012997:5166851	A>T	IG
	4	NC_012997:4380072	C>A	EX	4379291:4380492	+	GAC>GAA	D>E	-	nonsyn
	4	NC_012997:1802978	C>T	EX	1802048:1803033	+	ACC>ATC	T>I	-	nonsyn
	4	NC_012997:4519226	C>T	EX	4515795:4519936	-	GCG>GCA	A>A	-	syn
	4	NC_012997:5066397	C>T	EX	5065933:5066429	-	ATG>ATA	M>I	-	nonsyn
	4	NC_012997:3118087	C>T	IG
	4	NC_012997:1488697	G>A	EX	1487295:1488733	-	CAA>TAA	Q>*	-	nonsyn
	4	NC_012997:2359834	G>A	EX	2359620:2362243	+	CAG>CAA	Q>Q	-	syn
	4	NC_012997:3489751	G>A	EX	3489653:3490407	-	GGC>GGT	G>G	-	syn
	4	NC_012997:5049096	G>A	EX	5048683:5049581	+	GCT>ACT	A>T	rarD	nonsyn
	4	NC_012997:798992	G>A	IG
	4	NC_012997:2041492	G>T	EX	2035077:2050990	+	TTG>TTT	L>F	-	nonsyn
	4	NC_012997:2316242	G>T	EX	2314749:2328742	+	GAA>TAA	E>*	-	nonsyn
	4	NC_012997:2601434	T>G	EX	2601108:2602027	-	AGA>AGC	R>S	-	nonsyn
	5	NC_012997:864537	A>C	EX	862966:864725	-	ACT>ACG	T>T	-	syn
	5	NC_012997:190436	A>T	EX	189575:191691	-	GTG>GAG	V>E	spoT	nonsyn
	5	NC_012997:1593164	C>A	EX	1592526:1593601	-	GCG>GCT	A>A	modC	syn
	5	NC_012997:2242014	C>T	EX	2241705:2242510	+	TCC>TTC	S>F	dkgB	nonsyn
	5	NC_012997:986991	C>T	EX	986528:988086	+	ATC>ATT	I>I	glgA	syn
	5	NC_012997:27639	G>A	EX	27307:27725	-	GGC>GGT	G>G	-	syn
	5	NC_012997:638006	G>A	EX	636761:639456	-	ACC>ATC	T>I	-	nonsyn
	5	NC_012997:2089253	G>C	EX	2089015:2089658	+	ACG>ACC	T>T	-	syn
	5	NC_012997:2110194	G>T	EX	2109055:2110658	+	GGC>TGC	G>C	-	nonsyn
	6	NC_012997:421944	A>C	EX	421464:422749	+	CAG>CCG	Q>P	ubiH	nonsyn
	6	NC_012997:647996	C>A	EX	647356:648320	+	GGC>GGA	G>G	pfkA	syn
	6	NC_012997:2783695	C>G	EX	2783083:2783861	+	ACC>AGC	T>S	-	nonsyn
	6	NC_012997:1761853	G>A	EX	1750419:1769974	+	TGG>TGA	W>*	-	nonsyn
	6	NC_012997:2084931	G>A	EX	2084512:2086556	+	GCG>ACG	A>T	-	nonsyn
	6	NC_012997:2163440	G>A	EX	2163158:2164365	+	GGC>GAC	G>D	-	nonsyn
	6	NC_012997:2828959	G>A	EX	2827344:2829235	-	CCC>TCC	P>S	-	nonsyn
	6	NC_012997:373237	G>A	EX	372778:373616	-	ACC>ATC	T>I	-	nonsyn
	6	NC_012997:4624684	G>A	IG
	6	NC_012997:3530131	G>C	EX	3529642:3530177	-	GCC>GGC	A>G	-	nonsyn
	6	NC_012997:4181182	G>C	IG
	6	NC_012997:2484402	G>T	EX	2484181:2485352	+	GAA>TAA	E>*	galK	nonsyn
	6	NC_012997:2418739	T>A	EX	2418519:2420965	+	GGT>GGA	G>G	-	syn
	6	NC_012997:1140171	T>C	EX	1139544:1140352	+	GTC>GCC	V>A	-	nonsyn
	6	NC_012997:2579148	T>C	EX	2578302:2593510	-	GAT>GGT	D>G	-	nonsyn
	8	NC_012997:2205523	A>C	EX	2204625:2205793	-	TTG>GTG	L>V	-	nonsyn
	8	NC_012997:5167379	A>G	EX	5167101:5168560	+	ACC>GCC	T>A	-	nonsyn
	8	NC_012997:3889162	A>T	EX	3884258:3893529	+	ACT>TCT	T>S	-	nonsyn
	8	NC_012997:2556844	C>G	EX	2547576:2560327	-	GCC>CCC	A>P	-	nonsyn
	8	NC_012997:1501916	C>T	EX	1500368:1502754	+	GCA>GTA	A>V	pheT	nonsyn
	8	NC_012997:2149625	C>T	EX	2149406:2150469	-	CGG>CAG	R>Q	-	nonsyn
	8	NC_012997:2729459	C>T	EX	2729031:2729545	-	CGG>CGA	R>R	-	syn
	8	NC_012997:3514800	C>T	EX	3514703:3516318	-	GCG>ACG	A>T	-	nonsyn
	8	NC_012997:4108643	C>T	EX	4107790:4109159	-	GTG>ATG	V>M	radA	nonsyn
	8	NC_012997:2084429	C>T	IG
	8	NC_012997:3367078	G>A	EX	3365867:3367725	+	GGC>AGC	G>S	sppA	nonsyn
	8	NC_012997:4466083	T>C	IG
	9	NC_012997:1119704	A>G	EX	1119037:1119908	+	AGA>AGG	R>R	pssA	syn
	9	NC_012997:3539997	A>G	EX	3539638:3540149	+	ATA>GTA	I>V	moaB	nonsyn
	9	NC_012997:3761769	A>G	EX	3760702:3761978	+	ATT>GTT	I>V	-	nonsyn
	9	NC_012997:1752048	C>T	EX	1750419:1769974	+	TCG>TTG	S>L	-	nonsyn
	9	NC_012997:2354881	C>T	EX	2353970:2358126	+	CGA>TGA	R>*	-	nonsyn
	9	NC_012997:2374145	C>T	EX	2367398:2377086	-	GGC>GAC	G>D	-	nonsyn
	9	NC_012997:4225499	C>T	EX	4222951:4227755	-	GCG>ACG	A>T	-	nonsyn
	9	NC_012997:3871958	C>T	IG
	9	NC_012997:5122954	C>T	IG
	9	NC_012997:3123466	G>A	EX	3123034:3124433	+	TGG>TAG	W>*	phr	nonsyn
	9	NC_012997:4343767	G>A	EX	4341985:4344467	-	TCG>TTG	S>L	-	nonsyn
	9	NC_012997:4865604	G>A	EX	4863657:4870084	-	GCC>GTC	A>V	-	nonsyn
	9	NC_012997:1977575	G>A	IG
	9	NC_012997:3721605	G>A	IG
	9	NC_012997:2500559	T>A	EX	2500061:2500896	-	CAG>CTG	Q>L	-	nonsyn
	9	NC_012997:2801309	T>C	EX	2801087:2803926	-	CAC>CGC	H>R	sucA	nonsyn
	9	NC_012997:927318	T>C	IG
	11	NC_012997:2052177	A>C	EX	2052012:2053249	+	GAC>GCC	D>A	-	nonsyn
	11	NC_012997:1209920	A>G	EX	1209497:1210773	-	GTA>GCA	V>A	-	nonsyn
	11	NC_012997:1428004	A>G	EX	1427855:1428270	+	ATG>GTG	M>V	-	nonsyn
	11	NC_012997:1431954	A>G	EX	1431084:1432414	-	TTC>TCC	F>S	-	nonsyn
	11	NC_012997:136288	A>T	EX	135424:138467	-	ATC>AAC	I>N	-	nonsyn
	11	NC_012997:1669018	C>A	EX	1667183:1669347	+	CTA>ATA	L>I	fadB	nonsyn
	11	NC_012997:961403	C>T	EX	961375:961688	+	CGC>CGT	R>R	rpsJ	syn
	11	NC_012997:3753898	C>T	IG
	11	NC_012997:2091733	C>T	IG
	11	NC_012997:1141286	G>A	EX	1141008:1142230	+	GTG>ATG	V>M	-	nonsyn
	11	NC_012997:1472523	G>A	EX	1471522:1472993	-	GCC>GCT	A>A	-	syn
	11	NC_012997:3334261	G>A	EX	3333962:3334566	+	GAC>AAC	D>N	-	nonsyn
	11	NC_012997:3633828	G>A	EX	3632180:3634566	+	CAG>CAA	Q>Q	-	syn
	11	NC_012997:4371267	G>A	EX	4370521:4372019	+	GGT>AGT	G>S	-	nonsyn
	11	NC_012997:5083477	G>C	EX	5082971:5083884	-	GCC>GCG	A>A	-	syn
	11	NC_012997:252104	T>A	EX	251606:258459	+	GTC>GAC	V>D	-	nonsyn
	11	NC_012997:4614273	T>A	EX	4613389:4614611	-	GAA>GAT	E>D	-	nonsyn
	11	NC_012997:1117644	T>C	EX	1116892:1117769	-	GAA>GAG	E>E	-	syn
	11	NC_012997:2863399	T>C	EX	2863004:2863452	+	TAC>CAC	Y>H	-	nonsyn
	13	NC_012997:3212513	A>C	EX	3212498:3212859	-	ATT>AGT	I>S	-	nonsyn
	13	NC_012997:1035557	A>G	EX	1035126:1035568	+	AGA>GGA	R>G	-	nonsyn
	13	NC_012997:2571080	A>G	EX	2560322:2571480	-	ATT>ACT	I>T	-	nonsyn
	13	NC_012997:713282	C>A	IG
	13	NC_012997:1355169	C>T	EX	1354968:1355590	-	GGC>GAC	G>D	hisH_2	nonsyn
	13	NC_012997:2543849	C>T	EX	2540935:2547581	-	GGA>AGA	G>R	-	nonsyn
	13	NC_012997:2565448	C>T	EX	2560322:2571480	-	TCG>TCA	S>S	-	syn
	13	NC_012997:3461014	C>T	EX	3460200:3461635	-	GCC>ACC	A>T	-	nonsyn
	13	NC_012997:4420432	C>T	EX	4420352:4420638	+	CTC>TTC	L>F	-	nonsyn
	13	NC_012997:4453038	C>T	EX	4452089:4453260	+	GGC>GGT	G>G	-	syn
	13	NC_012997:641061	C>T	EX	640172:641262	-	GAT>AAT	D>N	ada_2	nonsyn
	13	NC_012997:692304	C>T	EX	692061:692776	-	GGT>GAT	G>D	-	nonsyn
	13	NC_012997:3127219	C>T	IG
	13	NC_012997:1034834	G>A	EX	1034424:1035064	+	GCG>ACG	A>T	-	nonsyn
	13	NC_012997:3891304	G>A	EX	3884258:3893529	+	GCT>ACT	A>T	-	nonsyn
	13	NC_012997:1037614	G>A	IG
	13	NC_012997:3276016	G>C	EX	3275773:3276449	-	GCG>GGG	A>G	-	nonsyn
	13	NC_012997:5137067	G>C	IG
	13	NC_012997:1871308	T>C	EX	1871157:1872787	-	ACT>GCT	T>A	-	nonsyn
	15	NC_012997:3291255	A>G	EX	3288898:3292331	+	ATT>GTT	I>V	-	nonsyn
	15	NC_012997:8755	A>T	EX	7983:8881	+	CCA>CCT	P>P	-	syn
	15	NC_012997:1586824	C>A	EX	1586729:1588248	+	CTC>ATC	L>I	-	nonsyn
	15	NC_012997:3786811	C>A	EX	3786290:3787008	-	AAG>AAT	K>N	-	nonsyn
	15	NC_012997:1236157	C>T	EX	1236151:1236755	+	GCG>GTG	A>V	algU	nonsyn
	15	NC_012997:180112	C>T	EX	179801:180423	+	CAG>TAG	Q>*	-	nonsyn
	15	NC_012997:2793948	C>T	EX	2793556:2795456	-	GAG>GAA	E>E	-	syn
	15	NC_012997:3047097	C>T	EX	3046271:3048711	+	AGC>AGT	S>S	cbpA	syn
	15	NC_012997:3259875	C>T	EX	3259857:3260758	-	GGA>GAA	G>E	-	nonsyn
	15	NC_012997:4121485	C>T	EX	4118521:4126217	+	ACC>ATC	T>I	-	nonsyn
	15	NC_012997:4231933	C>T	EX	4231348:4232381	-	GGT>GAT	G>D	mreB	nonsyn
	15	NC_012997:1161162	G>A	EX	1160062:1161776	+	GAA>AAA	E>K	-	nonsyn
	15	NC_012997:1397260	G>A	EX	1397073:1397383	+	ATG>ATA	M>I	-	nonsyn
	15	NC_012997:1499520	G>A	EX	1499275:1500266	+	GCG>ACG	A>T	pheS	nonsyn
	15	NC_012997:2470799	G>A	EX	2468568:2472667	+	GAT>AAT	D>N	-	nonsyn
	15	NC_012997:384469	G>A	EX	384263:384786	+	GTT>ATT	V>I	folA	nonsyn
	15	NC_012997:5188790	G>A	EX	5188630:5189981	-	CTC>TTC	L>F	trmE	nonsyn
	15	NC_012997:62569	G>A	EX	61605:62728	+	GTG>GTA	V>V	-	syn
	15	NC_012997:3544495	G>A	IG
	15	NC_012997:3827667	G>C	EX	3827373:3827704	+	AGC>ACC	S>T	-	nonsyn
	15	NC_012997:114928	G>T	EX	113541:115393	+	GAG>GAT	E>D	pepF	nonsyn
	15	NC_012997:1722907	T>C	EX	1722209:1724004	+	TTC>CTC	F>L	-	nonsyn
	15	NC_012997:2430441	T>C	EX	2430258:2430565	+	GTA>GCA	V>A	-	nonsyn
	15	NC_012997:4791488	T>C	EX	4791041:4791909	-	CAC>CGC	H>R	rfbD	nonsyn
	15	NC_012997:4654138	T>G	EX	4654001:4654695	-	GAA>GAC	E>D	-	nonsyn
	16	NC_012997:2455358	C>T	EX	2455201:2456324	+	CGC>CGT	R>R	-	syn
	16	NC_012997:4161933	C>T	EX	4161573:4162186	-	GGT>GAT	G>D	-	nonsyn
	16	NC_012997:4217451	G>A	EX	4216417:4217954	+	GAC>AAC	D>N	rpoN	nonsyn
	16	NC_012997:4705183	G>A	EX	4704291:4705525	+	CCG>CCA	P>P	-	syn
	16	NC_012997:2651846	G>A	IG
	16	NC_012997:1729718	G>T	IG
	16	NC_012997:671269	T>A	EX	670733:671472	+	TGG>AGG	W>R	-	nonsyn
	16	NC_012997:4330826	T>C	IG
	17	NC_012997:1627639	A>C	EX	1626466:1627853	+	GAG>GCG	E>A	nifN	nonsyn
	17	NC_012997:3451270	A>C	EX	3450977:3453759	+	ATG>CTG	M>L	acnA	nonsyn
	17	NC_012997:3207712	A>C	IG
	17	NC_012997:2339285	A>G	EX	2339060:2339904	+	AAT>AGT	N>S	-	nonsyn
	17	NC_012997:2001311	C>T	EX	2000382:2002612	+	CCA>TCA	P>S	-	nonsyn
	17	NC_012997:2058211	C>T	EX	2058007:2058983	+	ACG>ATG	T>M	-	nonsyn
	17	NC_012997:246437	C>T	EX	245741:246702	-	CGA>CAA	R>Q	gshB	nonsyn
	17	NC_012997:2813873	C>T	EX	2813566:2814500	+	GCC>GCT	A>A	-	syn
	17	NC_012997:43049	C>T	EX	42682:43190	-	GCG>ACG	A>T	def	nonsyn
	17	NC_012997:4364574	C>T	EX	4363681:4365929	-	GAG>GAA	E>E	parC	syn
	17	NC_012997:4093517	G>A	EX	4093433:4093902	-	TCG>TTG	S>L	nrdR	nonsyn
	17	NC_012997:5102128	G>A	EX	5101892:5102280	-	GAC>GAT	D>D	-	syn
	17	NC_012997:522922	G>A	EX	522193:523211	+	AGT>AAT	S>N	-	nonsyn
	17	NC_012997:2682729	T>C	EX	2682263:2683038	+	AAT>AAC	N>N	-	syn
	17	NC_012997:4405821	T>C	EX	4402688:4406940	-	ATT>GTT	I>V	-	nonsyn
	17	NC_012997:3669725	T>C	IG
	17	NC_012997:896719	T>C	IG
	18	NC_012997:1514257	A>G	EX	1513903:1514999	+	GAT>GGT	D>G	-	nonsyn
	18	NC_012997:1405052	C>G	EX	1404997:1405772	+	CCC>CCG	P>P	fliR	syn
	18	NC_012997:222828	C>T	EX	222778:223337	+	CTG>TTG	L>L	-	syn
	18	NC_012997:2168577	G>A	EX	2166616:2169728	-	ACC>ACT	T>T	-	syn
	18	NC_012997:2471731	G>A	EX	2468568:2472667	+	TCG>TCA	S>S	-	syn
	18	NC_012997:2709513	G>A	EX	2707910:2709879	+	CAG>CAA	Q>Q	-	syn
	18	NC_012997:925651	G>A	IG
	18	NC_012997:4849271	T>A	EX	4848788:4849317	+	CTG>CAG	L>Q	-	nonsyn
	18	NC_012997:1514258	T>C	EX	1513903:1514999	+	GAT>GAC	D>D	-	syn
	18	NC_012997:5034717	T>C	EX	5034683:5035587	-	ACC>GCC	T>A	pstB	nonsyn
	18	NC_012997:5115063	T>C	EX	5114532:5115301	-	CAC>CGC	H>R	-	nonsyn
	19	NC_012997:4766357	A>G	IG
	19	NC_012997:3045800	A>G	IG
	19	NC_012997:2750653	A>T	EX	2750571:2751175	+	GAA>GAT	E>D	-	nonsyn
	19	NC_012997:500860	A>T	EX	499222:501146	-	GTG>GAG	V>E	dnaG	nonsyn
	19	NC_012997:4990687	C>G	EX	4988654:4991874	-	AAG>AAC	K>N	-	nonsyn
	19	NC_012997:4533203	C>T	EX	4532843:4536162	-	CGT>CAT	R>H	-	nonsyn
	19	NC_012997:400063	C>T	IG
	19	NC_012997:1599855	C>T	IG
	19	NC_012997:992380	C>T	IG
	19	NC_012997:2900082	C>T	IG
	19	NC_012997:1087573	G>A	EX	1085107:1087913	+	AGC>AAC	S>N	ileS	nonsyn
	19	NC_012997:133452	G>A	EX	132773:133836	-	CCC>TCC	P>S	ada_1	nonsyn
	19	NC_012997:1367072	G>A	EX	1366708:1367117	+	AAG>AAA	K>K	flaG	syn
	19	NC_012997:4164310	G>A	EX	4163751:4164373	-	CCA>TCA	P>S	-	nonsyn
	19	NC_012997:4284183	G>A	EX	4283069:4284933	+	GTG>GTA	V>V	-	syn
	19	NC_012997:3920196	G>A	IG
	19	NC_012997:2871713	T>C	EX	2868981:2872882	-	CGA>CGG	R>R	purL	syn
	19	NC_012997:5134884	T>C	EX	5132070:5134963	+	GTC>GCC	V>A	-	nonsyn
	19	NC_012997:249793	T>G	EX	248494:250697	+	GTG>GGG	V>G	-	nonsyn
	21	NC_012997:4356919	A>C	EX	4356716:4357317	+	ACC>CCC	T>P	-	nonsyn
	21	NC_012997:3616255	A>G	EX	3614741:3616659	-	GGT>GGC	G>G	ftsH	syn
	21	NC_012997:4554863	C>A	EX	4553319:4557214	+	CTG>ATG	L>M	-	nonsyn
	21	NC_012997:2256354	C>T	EX	2254547:2256639	+	AGC>AGT	S>S	-	syn
	21	NC_012997:2599080	C>T	EX	2598036:2599354	+	ACC>ATC	T>I	-	nonsyn
	21	NC_012997:2992166	C>T	EX	2991726:2992483	+	CGA>TGA	R>*	-	nonsyn
	21	NC_012997:5003999	C>T	EX	5003710:5004281	-	GTC>ATC	V>I	-	nonsyn
	21	NC_012997:4888919	C>T	IG
	21	NC_012997:1244682	C>T	IG
	21	NC_012997:3786135	C>T	IG
	21	NC_012997:3172474	G>A	EX	3157222:3179564	-	GCC>GTC	A>V	-	nonsyn
	21	NC_012997:3265504	G>A	EX	3264056:3268332	-	GAC>GAT	D>D	-	syn
	21	NC_012997:549448	G>A	EX	548537:550488	+	GCC>ACC	A>T	-	nonsyn
	21	NC_012997:3987813	G>C	EX	3987706:3991301	+	GGA>CGA	G>R	-	nonsyn
	21	NC_012997:684778	G>C	EX	683102:684834	-	GAC>GAG	D>E	-	nonsyn
	21	NC_012997:3878789	G>T	EX	3878382:3879190	+	GCC>TCC	A>S	-	nonsyn
	21	NC_012997:405228	G>T	EX	405224:406641	+	ATG>ATT	M>I	-	nonsyn
	21	NC_012997:4782485	G>T	EX	4782360:4783945	-	CGC>CGA	R>R	-	syn
	21	NC_012997:1137818	T>A	EX	1135399:1139462	+	GAT>GAA	D>E	hrpA	nonsyn
	21	NC_012997:223833	T>A	EX	223422:224848	+	ATG>AAG	M>K	-	nonsyn
	21	NC_012997:1174420	T>C	EX	1174160:1175850	+	TCT>CCT	S>P	-	nonsyn
	21	NC_012997:3159704	T>C	EX	3157222:3179564	-	ACA>GCA	T>A	-	nonsyn
	23	NC_012997:383869	A>G	EX	383425:384260	+	AAT>AGT	N>S	thyA	nonsyn
	23	NC_012997:1345709	A>G	IG
	23	NC_012997:3082956	C>A	EX	3082892:3084051	+	GTC>GTA	V>V	-	syn
	23	NC_012997:961296	G>A	IG
	23	NC_012997:2432058	G>T	EX	2430652:2445236	+	GAT>TAT	D>Y	-	nonsyn
	23	NC_012997:699446	G>T	EX	697125:699877	+	GAC>TAC	D>Y	-	nonsyn
	23	NC_012997:2468452	T>C	EX	2468407:2468558	+	ATG>ACG	M>T	-	nonsyn
	23	NC_012997:3444019	T>C	IG
	23	NC_012997:2412996	T>C	IG
	23	NC_012997:1773427	T>G	EX	1772125:1773650	-	AAC>ACC	N>T	-	nonsyn
	24	NC_012997:2468070	A>G	EX	2467864:2468078	-	ACT>ACC	T>T	-	syn
	24	NC_012997:1590838	A>G	IG
	24	NC_012997:136546	A>T	EX	135424:138467	-	CTG>CAG	L>Q	-	nonsyn
	24	NC_012997:2463523	C>A	EX	2462368:2464265	+	TCT>TAT	S>Y	-	nonsyn
	24	NC_012997:1672522	C>T	EX	1672514:1673160	+	CAA>TAA	Q>*	clpP	nonsyn
	24	NC_012997:1974353	C>T	EX	1973990:1975074	-	GGC>GAC	G>D	-	nonsyn
	24	NC_012997:2309571	C>T	EX	2299864:2314709	+	CCT>TCT	P>S	-	nonsyn
	24	NC_012997:2903474	C>T	EX	2903387:2904093	-	AGC>AAC	S>N	-	nonsyn
	24	NC_012997:3122351	C>T	EX	3121892:3122367	-	GGC>GAC	G>D	-	nonsyn
	24	NC_012997:376443	C>T	EX	376269:376663	+	GCT>GTT	A>V	gcvH	nonsyn
	24	NC_012997:3930680	C>T	EX	3930599:3931191	+	TCC>TTC	S>F	-	nonsyn
	24	NC_012997:2960560	G>A	EX	2960187:2961523	-	CGG>TGG	R>W	-	nonsyn
	24	NC_012997:3279795	G>A	EX	3278353:3279896	+	GCG>ACG	A>T	-	nonsyn
	24	NC_012997:4675963	G>T	EX	4675437:4677091	-	CAA>AAA	Q>K	-	nonsyn
	24	NC_012997:2195948	T>A	EX	2195262:2196049	-	GCA>GCT	A>A	gloB	syn
	24	NC_012997:2801525	T>A	EX	2801087:2803926	-	GAA>GTA	E>V	sucA	nonsyn
	24	NC_012997:4646759	T>A	EX	4645954:4647659	-	ACG>TCG	T>S	ureC	nonsyn
	24	NC_012997:2426226	T>G	EX	2425092:2427073	+	ATC>AGC	I>S	-	nonsyn
	25	NC_012997:3617132	A>G	EX	3616778:3617400	-	GTG>GCG	V>A	rrmJ	nonsyn
	25	NC_012997:983736	A>G	EX	982675:985124	+	ACA>GCA	T>A	glgP	nonsyn
	25	NC_012997:720583	A>G	IG
	25	NC_012997:1126466	C>A	IG
	25	NC_012997:3175208	C>T	EX	3157222:3179564	-	GTT>ATT	V>I	-	nonsyn
	25	NC_012997:4289101	C>T	EX	4288893:4289944	+	AAC>AAT	N>N	holA	syn
	25	NC_012997:4985395	C>T	EX	4984756:4985930	-	GGC>GAC	G>D	-	nonsyn
	25	NC_012997:622052	C>T	EX	621331:622322	+	AAC>AAT	N>N	mltB	syn
	25	NC_012997:2448995	G>A	EX	2446237:2455178	+	AAG>AAA	K>K	-	syn
	25	NC_012997:2727295	G>A	EX	2724967:2727659	-	ACG>ATG	T>M	topA	nonsyn
	25	NC_012997:2861502	G>A	EX	2860789:2861807	+	GCC>ACC	A>T	dusA	nonsyn
	25	NC_012997:2961345	G>A	EX	2960187:2961523	-	ACC>ATC	T>I	-	nonsyn
	25	NC_012997:3008400	G>A	EX	3007382:3008772	-	CTG>TTG	L>L	menE	syn
	25	NC_012997:3284430	G>A	EX	3284409:3285331	+	CGC>CAC	R>H	-	nonsyn
	25	NC_012997:4443268	G>A	EX	4440726:4443310	-	CTC>TTC	L>F	-	nonsyn
	25	NC_012997:620346	G>A	EX	620180:621330	+	CAG>CAA	Q>Q	mrdB	syn
	25	NC_012997:2465044	G>A	IG
	25	NC_012997:738782	T>C	EX	738744:739024	+	TTT>CTT	F>L	-	nonsyn
	26	NC_012997:3573589	A>C	EX	3572960:3573999	-	AGT>AGG	S>R	-	nonsyn
	26	NC_012997:2699099	A>G	EX	2698979:2699208	-	ATC>ACC	I>T	-	nonsyn
	26	NC_012997:2717759	A>T	EX	2717361:2718352	-	GAT>GAA	D>E	-	nonsyn
	26	NC_012997:2448630	C>A	EX	2446237:2455178	+	CGA>AGA	R>R	-	syn
	26	NC_012997:178496	C>T	EX	178335:178939	+	CCA>TCA	P>S	-	nonsyn
	26	NC_012997:3608627	C>T	EX	3607726:3609071	+	AAC>AAT	N>N	-	syn
	26	NC_012997:3871355	C>T	EX	3871228:3871655	-	GGT>AGT	G>S	-	nonsyn
	26	NC_012997:2343857	G>A	EX	2343819:2345641	+	GTT>ATT	V>I	-	nonsyn
	26	NC_012997:2449141	G>A	EX	2446237:2455178	+	AGT>AAT	S>N	-	nonsyn
	26	NC_012997:969939	G>A	EX	969570:970084	+	GGT>GAT	G>D	rpsE	nonsyn
	26	NC_012997:1122520	G>A	IG
	26	NC_012997:2229058	G>T	EX	2228962:2229098	-	ACT>AAT	T>N	-	nonsyn
	26	NC_012997:5002344	G>T	EX	5001270:5002747	-	TCG>TAG	S>*	-	nonsyn
	26	NC_012997:3060245	T>C	EX	3058965:3060295	+	TCT>CCT	S>P	-	nonsyn
	26	NC_012997:5117151	T>C	EX	5115417:5118727	-	AAG>AGG	K>R	-	nonsyn
	26	NC_012997:2158436	T>C	IG
	26	NC_012997:2448629	T>G	EX	2446237:2455178	+	GAT>GAG	D>E	-	nonsyn
	27	NC_012997:1182167	C>T	EX	1181894:1182561	+	GCC>GTC	A>V	-	nonsyn
	27	NC_012997:4100853	C>T	EX	4100721:4101052	+	GCG>GTG	A>V	-	nonsyn
	27	NC_012997:2977832	C>T	IG
	27	NC_012997:4036213	C>T	IG
	27	NC_012997:2345067	G>A	EX	2343819:2345641	+	AGA>AAA	R>K	-	nonsyn
	27	NC_012997:4040754	G>T	IG
	27	NC_012997:1131036	T>A	EX	1128795:1132312	+	TTG>TAG	L>*	dnaE	nonsyn
	27	NC_012997:1001259	T>C	EX	1000981:1001444	-	ACA>ACG	T>T	-	syn
	28	NC_012997:2286892	A>G	EX	2286201:2299822	+	GTA>GTG	V>V	-	syn
	28	NC_012997:513767	A>G	EX	513297:514144	+	ACA>GCA	T>A	-	nonsyn
	28	NC_012997:4466431	A>G	IG
	28	NC_012997:2657933	A>G	IG
	28	NC_012997:1639138	C>A	EX	1639038:1640335	+	GCC>GCA	A>A	clpX	syn
	28	NC_012997:1446881	C>G	EX	1446035:1447719	+	GCC>GGC	A>G	rpsA	nonsyn
	28	NC_012997:2410162	C>G	EX	2410063:2411291	+	GCC>GGC	A>G	-	nonsyn
	28	NC_012997:3169644	C>T	EX	3157222:3179564	-	CTG>CTA	L>L	-	syn
	28	NC_012997:4618803	C>T	EX	4618522:4619207	+	CTC>TTC	L>F	-	nonsyn
	28	NC_012997:531383	C>T	EX	530692:531533	-	GAT>AAT	D>N	-	nonsyn
	28	NC_012997:2232885	G>A	EX	2231344:2234525	+	GAA>AAA	E>K	-	nonsyn
	28	NC_012997:2361609	G>A	EX	2359620:2362243	+	GGC>GAC	G>D	-	nonsyn
	28	NC_012997:3846837	G>A	EX	3846357:3849043	-	ACA>ATA	T>I	-	nonsyn
	28	NC_012997:3900119	G>A	EX	3899771:3901599	-	CCG>CTG	P>L	-	nonsyn
	28	NC_012997:5143917	G>A	EX	5142596:5144052	-	CTG>TTG	L>L	-	syn
	28	NC_012997:9341	G>A	EX	9312:11095	+	GTT>ATT	V>I	-	nonsyn
	28	NC_012997:2761700	T>C	EX	2760956:2762166	-	AAC>AGC	N>S	metZ	nonsyn
	28	NC_012997:2689200	T>G	EX	2689143:2689825	+	TTT>TGT	F>C	-	nonsyn
	28	NC_012997:1493512	T>G	IG
	29	NC_012997:1347494	A>G	EX	1346789:1348326	-	GTT>GCT	V>A	-	nonsyn
	29	NC_012997:2499219	A>G	EX	2498964:2500003	-	ATG>ACG	M>T	-	nonsyn
	29	NC_012997:72316	A>G	EX	71936:72375	+	ATT>GTT	I>V	-	nonsyn
	29	NC_012997:3707803	A>G	IG
	29	NC_012997:1543350	A>G	IG
	29	NC_012997:17150	A>T	EX	15760:17600	+	GAA>GAT	E>D	-	nonsyn
	29	NC_012997:3933079	A>T	IG
	29	NC_012997:1367392	C>A	EX	1367270:1369353	+	CGC>AGC	R>S	-	nonsyn
	29	NC_012997:2637830	C>G	EX	2635527:2640418	-	CTG>CTC	L>L	-	syn
	29	NC_012997:2388957	C>T	EX	2386732:2389328	+	CCT>TCT	P>S	-	nonsyn
	29	NC_012997:487187	C>T	EX	486986:488526	-	AGC>AAC	S>N	-	nonsyn
	29	NC_012997:2637839	G>A	EX	2635527:2640418	-	CTC>CTT	L>L	-	syn
	29	NC_012997:3200298	G>A	EX	3200277:3202753	-	GCG>GTG	A>V	-	nonsyn
	29	NC_012997:352282	G>A	EX	351681:352423	+	CGG>CGA	R>R	-	syn
	29	NC_012997:3621667	G>A	EX	3621191:3621999	-	TTC>TTT	F>F	-	syn
	29	NC_012997:3632012	G>A	EX	3631518:3632185	+	GTT>ATT	V>I	-	nonsyn
	29	NC_012997:3772254	G>A	EX	3771541:3772631	+	GTC>ATC	V>I	selU	nonsyn
	29	NC_012997:4405250	G>A	EX	4402688:4406940	-	GCC>GTC	A>V	-	nonsyn
	29	NC_012997:2637826	G>T	EX	2635527:2640418	-	CGG>AGG	R>R	-	syn
	29	NC_012997:5062943	T>C	EX	5061983:5063196	+	CTG>CCG	L>P	-	nonsyn
	29	NC_012997:264910	T>G	EX	263862:266749	-	AGT>CGT	S>R	cyaA	nonsyn
	32	NC_012997:4055669	A>C	EX	4054377:4056253	+	ACC>CCC	T>P	-	nonsyn
	32	NC_012997:1163230	A>G	EX	1162661:1164090	+	ATG>GTG	M>V	-	nonsyn
	32	NC_012997:2418447	A>G	EX	2417715:2418451	+	GAC>GGC	D>G	-	nonsyn
	32	NC_012997:3201722	A>G	EX	3200277:3202753	-	GAT>GAC	D>D	-	syn
	32	NC_012997:978274	A>G	EX	978092:980313	+	ACA>GCA	T>A	glgB	nonsyn
	32	NC_012997:1572955	C>T	EX	1570610:1573851	+	CAT>TAT	H>Y	-	nonsyn
	32	NC_012997:1717752	C>T	EX	1717163:1720698	+	GAC>GAT	D>D	icmF	syn
	32	NC_012997:3827893	C>T	EX	3827709:3827917	-	GTA>ATA	V>I	-	nonsyn
	32	NC_012997:881690	C>T	EX	880697:882141	-	GGC>GAC	G>D	-	nonsyn
	32	NC_012997:2091275	C>T	IG
	32	NC_012997:15894	G>A	EX	15760:17600	+	GTT>ATT	V>I	-	nonsyn
	32	NC_012997:2297810	G>A	EX	2286201:2299822	+	GTA>ATA	V>I	-	nonsyn
	32	NC_012997:2906365	G>A	EX	2905448:2906391	-	GAC>GAT	D>D	-	syn
	32	NC_012997:3706638	G>A	EX	3706140:3707377	-	ACT>ATT	T>I	-	nonsyn
	32	NC_012997:1285	G>A	EX	539:2322	+	GAA>AAA	E>K	dnaA	nonsyn
	32	NC_012997:84071	G>A	EX	83649:84328	-	TTC>TTT	F>F	-	syn
	32	NC_012997:4923623	G>A	IG
	32	NC_012997:4293873	G>A	IG
	32	NC_012997:1660375	G>T	EX	1660200:1660519	-	CAC>AAC	H>N	-	nonsyn
	32	NC_012997:1713151	G>T	EX	1712680:1714319	+	AGT>ATT	S>I	-	nonsyn
	32	NC_012997:4181187	G>T	IG
	32	NC_012997:1659282	T>C	EX	1657639:1659560	-	ACA>ACG	T>T	speA	syn
	35	NC_012997:1213643	A>G	EX	1213636:1214177	+	ACA>ACG	T>T	rimM	syn
	35	NC_012997:900558	A>G	IG
	35	NC_012997:1978818	C>A	EX	1978759:1979363	-	TTG>TTT	L>F	lexA	nonsyn
	35	NC_012997:2439239	C>A	EX	2430652:2445236	+	TCC>TCA	S>S	-	syn
	35	NC_012997:2908592	C>A	EX	2908497:2908924	-	CTG>CTT	L>L	-	syn
	35	NC_012997:3480872	C>A	EX	3480595:3481409	-	GAC>TAC	D>Y	trpC	nonsyn
	35	NC_012997:2429791	C>T	EX	2428305:2430250	+	AAC>AAT	N>N	-	syn
	35	NC_012997:46055	C>T	EX	45815:46323	+	ACC>ATC	T>I	purE	nonsyn
	35	NC_012997:4656988	C>T	EX	4656381:4657672	-	GGT>AGT	G>S	-	nonsyn
	35	NC_012997:4963789	C>T	EX	4961361:4964050	-	GAC>AAC	D>N	-	nonsyn
	35	NC_012997:4905843	C>T	IG
	35	NC_012997:4192931	G>A	EX	4192061:4193271	-	ACC>ATC	T>I	-	nonsyn
	35	NC_012997:4702916	G>A	EX	4702686:4703434	+	GAG>AAG	E>K	urtD_2	nonsyn
	35	NC_012997:2126357	G>A	IG
	35	NC_012997:2064177	G>C	EX	2059090:2079533	+	GCA>CCA	A>P	-	nonsyn
	35	NC_012997:255292	T>C	EX	251606:258459	+	TCT>CCT	S>P	-	nonsyn
	35	NC_012997:3248562	T>C	EX	3247481:3249435	+	ATT>ATC	I>I	-	syn
	35	NC_012997:3248538	T>C	EX	3247481:3249435	+	GAT>GAC	D>D	-	syn
	36	NC_012997:1345311	A>G	EX	1345204:1345370	-	TAT>TAC	Y>Y	-	syn
	36	NC_012997:448974	A>G	EX	448521:449107	+	AAT>AGT	N>S	-	nonsyn
	36	NC_012997:855310	C>A	EX	854527:856901	+	GCG>GAG	A>E	-	nonsyn
	36	NC_012997:5091302	C>T	EX	5091256:5091773	-	GAT>AAT	D>N	-	nonsyn
	36	NC_012997:2283502	G>T	IG
	36	NC_012997:4764083	T>A	EX	4763500:4765550	-	ATC>TTC	I>F	-	nonsyn
	36	NC_012997:3039778	T>C	EX	3039259:3039986	+	GTG>GCG	V>A	phbB	nonsyn
	36	NC_012997:4428114	T>C	EX	4428112:4429325	-	TGA>TGG	*>W	-	nonsyn
	36	NC_012997:4637627	T>C	EX	4636940:4637724	-	AAA>AGA	K>R	urtD_1	nonsyn
	36	NC_012997:5188061	T>C	EX	5187879:5188447	-	ACA>ACG	T>T	nnrU	syn
	36	NC_012997:1510874	T>G	EX	1509421:1511165	+	AGT>AGG	S>R	-	nonsyn
	36	NC_012997:4764084	T>G	EX	4763500:4765550	-	AGA>AGC	R>S	-	nonsyn
	37	NC_012997:2011883	A>G	EX	2011586:2012223	+	CAG>CGG	Q>R	lolA	nonsyn
	37	NC_012997:3361370	A>G	EX	3361217:3362448	-	GTG>GCG	V>A	avtA	nonsyn
	37	NC_012997:4897702	A>G	IG
	37	NC_012997:3607298	A>T	EX	3606349:3607520	+	GAA>GAT	E>D	-	nonsyn
	37	NC_012997:3923458	A>T	EX	3923025:3923797	+	GGA>GGT	G>G	-	syn
	37	NC_012997:181006	C>A	EX	180525:181414	-	GCA>TCA	A>S	-	nonsyn
	37	NC_012997:2078943	C>A	EX	2059090:2079533	+	CTC>ATC	L>I	-	nonsyn
	37	NC_012997:1780018	C>G	EX	1779939:1780612	+	GCC>GCG	A>A	-	syn
	37	NC_012997:1080436	C>T	EX	1079889:1081294	+	CGC>CGT	R>R	-	syn
	37	NC_012997:337157	C>T	EX	336452:337818	-	GGT>GAT	G>D	-	nonsyn
	37	NC_012997:3568827	C>T	EX	3566843:3569667	-	GCC>ACC	A>T	infB	nonsyn
	37	NC_012997:3974135	C>T	EX	3973037:3975561	+	GCC>GTC	A>V	-	nonsyn
	37	NC_012997:5109838	C>T	EX	5108716:5109899	+	TCC>TTC	S>F	-	nonsyn
	37	NC_012997:1537763	G>A	EX	1537727:1540422	-	ACC>ATC	T>I	-	nonsyn
	37	NC_012997:2157255	G>A	EX	2155114:2157299	-	CAC>CAT	H>H	katG_2	syn
	37	NC_012997:3083644	G>A	EX	3082892:3084051	+	GGT>AGT	G>S	-	nonsyn
	37	NC_012997:3947336	G>A	EX	3946832:3948012	+	GGT>GAT	G>D	-	nonsyn
	37	NC_012997:696856	G>A	IG
	37	NC_012997:2304260	T>A	EX	2299864:2314709	+	GCT>GCA	A>A	-	syn
	37	NC_012997:1889704	T>C	EX	1889167:1889840	+	GTA>GCA	V>A	nfi	nonsyn
	37	NC_012997:2850730	T>C	EX	2846783:2850759	+	TCC>CCC	S>P	-	nonsyn
	37	NC_012997:1143036	T>C	IG
	37	NC_012997:4167895	T>G	IG
	39	NC_012997:2499692	C>A	EX	2498964:2500003	-	GGG>GGT	G>G	-	syn
	39	NC_012997:1985189	C>A	IG
	39	NC_012997:2908249	C>G	EX	2907279:2908480	-	GAA>CAA	E>Q	rlmN	nonsyn
	39	NC_012997:2203988	C>T	EX	2203474:2204537	+	CTC>CTT	L>L	-	syn
	39	NC_012997:2685634	C>T	EX	2685134:2686749	+	CAT>TAT	H>Y	-	nonsyn
	39	NC_012997:3208138	C>T	EX	3208042:3208196	+	ACC>ATC	T>I	-	nonsyn
	39	NC_012997:7997	C>T	EX	7983:8881	+	CTT>TTT	L>F	-	nonsyn
	39	NC_012997:1238399	G>A	EX	1237723:1238711	+	TGG>TGA	W>*	-	nonsyn
	39	NC_012997:2575793	G>A	IG
	39	NC_012997:3317907	G>C	IG
	39	NC_012997:4562079	G>T	IG
	39	NC_012997:3486891	T>A	EX	3486121:3488159	+	TGG>AGG	W>R	-	nonsyn
	39	NC_012997:1678335	T>C	EX	1678154:1680030	+	AGT>AGC	S>S	-	syn
	40	NC_012997:1039656	A>G	EX	1038849:1039978	-	GTC>GCC	V>A	dapE	nonsyn
	40	NC_012997:2453182	A>G	EX	2446237:2455178	+	CAG>CGG	Q>R	-	nonsyn
	40	NC_012997:3212249	A>G	IG
	40	NC_012997:1804005	A>G	IG
	40	NC_012997:3334243	C>T	EX	3333962:3334566	+	CTG>TTG	L>L	-	syn
	40	NC_012997:4106779	C>T	EX	4106169:4107703	+	CGC>CGT	R>R	-	syn
	40	NC_012997:4343028	C>T	EX	4341985:4344467	-	GCG>GCA	A>A	-	syn
	40	NC_012997:397950	C>T	IG
	40	NC_012997:3988059	G>A	EX	3987706:3991301	+	GTT>ATT	V>I	-	nonsyn
	40	NC_012997:4058229	G>A	EX	4057943:4059123	-	CTG>TTG	L>L	-	syn
	40	NC_012997:4147616	G>A	EX	4146636:4148560	-	ATC>ATT	I>I	-	syn
	40	NC_012997:4247124	G>A	EX	4245389:4247127	+	ATG>ATA	M>I	-	nonsyn
	40	NC_012997:4525881	G>A	EX	4524987:4527694	-	ACT>ATT	T>I	-	nonsyn
	40	NC_012997:5036939	G>A	EX	5036882:5038368	-	GCA>GTA	A>V	pstC	nonsyn
	40	NC_012997:4290301	T>C	EX	4290106:4291145	+	GTC>GCC	V>A	-	nonsyn
	41	NC_012997:2758654	A>G	EX	2757982:2758961	-	GTA>GCA	V>A	-	nonsyn
	41	NC_012997:893312	A>G	EX	892847:894348	-	GTC>GCC	V>A	-	nonsyn
	41	NC_012997:132007	A>T	EX	131625:132034	+	GGA>GGT	G>G	-	syn
	41	NC_012997:4031001	A>T	IG
	41	NC_012997:3694310	C>A	EX	3692965:3694478	-	GAT>TAT	D>Y	scrP	nonsyn
	41	NC_012997:2126100	C>A	IG
	41	NC_012997:4074357	C>G	EX	4072928:4074936	-	GCG>CCG	A>P	-	nonsyn
	41	NC_012997:4416604	C>G	EX	4416345:4417594	+	AGC>AGG	S>R	-	nonsyn
	41	NC_012997:1232003	C>T	EX	1231407:1232245	-	ATG>ATA	M>I	-	nonsyn
	41	NC_012997:2329242	C>T	EX	2328756:2329891	+	CCA>CTA	P>L	-	nonsyn
	41	NC_012997:3652014	C>T	EX	3651991:3652433	-	AAG>AAA	K>K	-	syn
	41	NC_012997:2425711	G>A	EX	2425092:2427073	+	TCG>TCA	S>S	-	syn
	41	NC_012997:2621661	G>A	EX	2621434:2622644	-	CCC>CCT	P>P	-	syn
	41	NC_012997:3708425	G>A	EX	3707815:3712109	+	CAG>CAA	Q>Q	-	syn
	41	NC_012997:4493319	G>A	EX	4492649:4493820	+	CAG>CAA	Q>Q	-	syn
	41	NC_012997:4874561	T>A	EX	4874059:4875230	+	CCT>CCA	P>P	-	syn
	41	NC_012997:2197507	T>C	EX	2197446:2198167	+	CGT>CGC	R>R	dnaQ	syn
	41	NC_012997:2987906	T>C	EX	2987456:2988315	-	GAC>GGC	D>G	-	nonsyn
	41	NC_012997:681597	T>C	EX	680841:682939	-	GAC>GGC	D>G	-	nonsyn
	42	NC_012997:4694003	A>C	EX	4693827:4694200	+	ATT>CTT	I>L	-	nonsyn
	42	NC_012997:3023238	A>G	EX	3022951:3023408	-	TGT>TGC	C>C	-	syn
	42	NC_012997:3212623	A>G	EX	3212498:3212859	-	GTT>GTC	V>V	-	syn
	42	NC_012997:1237494	C>T	EX	1236931:1237676	+	CCG>TCG	P>S	-	nonsyn
	42	NC_012997:1616434	C>T	EX	1615464:1617136	+	CGC>CGT	R>R	-	syn
	42	NC_012997:2575160	C>T	EX	2574318:2575192	-	CCG>CCA	P>P	-	syn
	42	NC_012997:3806412	C>T	EX	3804291:3807448	+	ACC>ATC	T>I	-	nonsyn
	42	NC_012997:3503186	G>A	EX	3502702:3503723	-	CCG>TCG	P>S	galE	nonsyn
	42	NC_012997:4989501	G>A	EX	4988654:4991874	-	CTG>TTG	L>L	-	syn
	42	NC_012997:2154938	G>A	IG
	42	NC_012997:2277568	T>A	EX	2277344:2278050	-	GGA>GGT	G>G	-	syn
	42	NC_012997:4162216	T>A	IG
	42	NC_012997:2216068	T>G	EX	2215034:2216103	-	CAA>CAC	Q>H	-	nonsyn
	43	NC_012997:3674807	A>C	EX	3674729:3675174	-	GTG>GGG	V>G	-	nonsyn
	43	NC_012997:1823782	A>G	EX	1823360:1824591	+	AGC>GGC	S>G	-	nonsyn
	43	NC_012997:2432642	A>G	EX	2430652:2445236	+	CAA>CAG	Q>Q	-	syn
	43	NC_012997:2529372	A>G	EX	2520799:2532878	-	CGT>CGC	R>R	-	syn
	43	NC_012997:5012256	A>G	IG
	43	NC_012997:2336936	A>G	IG
	43	NC_012997:4299650	A>T	EX	4299522:4300408	-	GAT>GAA	D>E	-	nonsyn
	43	NC_012997:5043714	A>T	EX	5043566:5044278	-	TGC>AGC	C>S	-	nonsyn
	43	NC_012997:2432519	C>T	EX	2430652:2445236	+	GCC>GCT	A>A	-	syn
	43	NC_012997:2455836	C>T	EX	2455201:2456324	+	CCT>TCT	P>S	-	nonsyn
	43	NC_012997:2529336	C>T	EX	2520799:2532878	-	GCG>GCA	A>A	-	syn
	43	NC_012997:4703124	C>T	EX	4702686:4703434	+	ACC>ATC	T>I	urtD_2	nonsyn
	43	NC_012997:2754416	G>A	EX	2754343:2755631	-	CGG>TGG	R>W	amt	nonsyn
	43	NC_012997:3013641	G>A	EX	3013014:3014404	-	ACC>ATC	T>I	menF	nonsyn
	43	NC_012997:3064791	G>A	EX	3064694:3065661	-	CTG>TTG	L>L	-	syn
	43	NC_012997:3126318	G>A	EX	3124543:3126902	+	GCC>ACC	A>T	-	nonsyn
	43	NC_012997:4242379	G>A	EX	4241888:4242723	-	GAC>GAT	D>D	prmC	syn
	43	NC_012997:4357373	G>A	EX	4357329:4357876	+	GCC>ACC	A>T	-	nonsyn
	43	NC_012997:5118967	G>A	IG
	43	NC_012997:2056856	G>C	EX	2055453:2057992	+	GGT>CGT	G>R	-	nonsyn
	43	NC_012997:5091349	G>C	EX	5091256:5091773	-	ACC>AGC	T>S	-	nonsyn
	43	NC_012997:3944537	G>T	EX	3943406:3944760	-	GCG>GAG	A>E	-	nonsyn
	43	NC_012997:2323020	T>G	EX	2314749:2328742	+	CTC>CGC	L>R	-	nonsyn
	44	NC_012997:1892124	A>G	EX	1891757:1892421	-	TTG>CTG	L>L	-	syn
	44	NC_012997:393577	A>T	EX	392594:394269	-	TCT>TCA	S>S	-	syn
	44	NC_012997:2059376	C>A	EX	2059090:2079533	+	GAC>GAA	D>E	-	nonsyn
	44	NC_012997:3722933	C>A	EX	3722589:3724351	-	GAG>GAT	E>D	-	nonsyn
	44	NC_012997:1049436	C>T	EX	1049110:1049846	+	CCT>TCT	P>S	pyrH	nonsyn
	44	NC_012997:2238873	C>T	EX	2236473:2241358	+	TCA>TTA	S>L	-	nonsyn
	44	NC_012997:3167700	C>T	EX	3157222:3179564	-	GAG>GAA	E>E	-	syn
	44	NC_012997:1623334	C>T	IG
	44	NC_012997:4515655	C>T	IG
	44	NC_012997:2759329	G>A	EX	2758973:2759799	-	ATC>ATT	I>I	-	syn
	44	NC_012997:3516032	G>A	EX	3514703:3516318	-	TCC>TTC	S>F	-	nonsyn
	44	NC_012997:4204400	G>A	EX	4204296:4205155	+	GCC>ACC	A>T	-	nonsyn
	44	NC_012997:5187035	G>A	EX	5185496:5187390	-	ACT>ATT	T>I	gidA	nonsyn
	44	NC_012997:4045821	G>A	IG
	44	NC_012997:3729666	G>T	EX	3728296:3730250	+	GCC>TCC	A>S	-	nonsyn
	44	NC_012997:428763	G>T	EX	427994:429408	+	GGG>GGT	G>G	-	syn
	44	NC_012997:4385059	G>T	EX	4384989:4386181	-	CTC>ATC	L>I	-	nonsyn
	44	NC_012997:3543859	T>A	EX	3543548:3544311	-	CCA>CCT	P>P	motA	syn
	44	NC_012997:3437212	T>G	EX	3435430:3437231	+	ATC>AGC	I>S	-	nonsyn
	45	NC_012997:2430298	A>G	EX	2430258:2430565	+	GAA>GAG	E>E	-	syn
	45	NC_012997:1208612	A>G	IG
	45	NC_012997:5134346	A>T	EX	5132070:5134963	+	AGC>TGC	S>C	-	nonsyn
	45	NC_012997:1195681	C>T	EX	1195584:1196380	-	GAC>AAC	D>N	-	nonsyn
	45	NC_012997:140522	C>T	EX	140281:140858	-	GAG>AAG	E>K	-	nonsyn
	45	NC_012997:1806452	C>T	EX	1806033:1807081	+	CTG>TTG	L>L	-	syn
	45	NC_012997:2549158	C>T	EX	2547576:2560327	-	GCT>ACT	A>T	-	nonsyn
	45	NC_012997:2592898	C>T	EX	2578302:2593510	-	GCA>ACA	A>T	-	nonsyn
	45	NC_012997:2793818	C>T	EX	2793556:2795456	-	GTT>ATT	V>I	-	nonsyn
	45	NC_012997:353550	C>T	EX	352809:353965	+	ACC>ATC	T>I	-	nonsyn
	45	NC_012997:3834469	C>T	EX	3833047:3835586	-	AGT>AAT	S>N	-	nonsyn
	45	NC_012997:4994484	C>T	EX	4992505:4994891	+	CGC>TGC	R>C	-	nonsyn
	45	NC_012997:820728	C>T	IG
	45	NC_012997:1100197	G>A	EX	1098656:1100322	-	TAC>TAT	Y>Y	-	syn
	45	NC_012997:4892511	G>A	EX	4892304:4892863	+	GGA>GAA	G>E	-	nonsyn
	45	NC_012997:1966092	G>T	EX	1964680:1966241	+	GCT>TCT	A>S	-	nonsyn
	45	NC_012997:4842690	T>A	EX	4842076:4844183	+	TGG>AGG	W>R	-	nonsyn
	45	NC_012997:3348296	T>A	IG
	45	NC_012997:3489932	T>C	EX	3489653:3490407	-	AAC>AGC	N>S	-	nonsyn
	46	NC_012997:2226527	A>G	EX	2225849:2226672	-	ATT>ACT	I>T	xth	nonsyn
	46	NC_012997:2463088	A>G	EX	2462368:2464265	+	GAT>GGT	D>G	-	nonsyn
	46	NC_012997:4164073	A>G	EX	4163751:4164373	-	TCC>CCC	S>P	-	nonsyn
	46	NC_012997:5141795	A>G	EX	5141600:5142543	-	TTC>TCC	F>S	-	nonsyn
	46	NC_012997:1074032	C>T	EX	1072896:1075552	+	CCG>TCG	P>S	aceE	nonsyn
	46	NC_012997:2241280	C>T	EX	2236473:2241358	+	GGC>GGT	G>G	-	syn
	46	NC_012997:2606799	C>T	EX	2605052:2607543	+	TAC>TAT	Y>Y	-	syn
	46	NC_012997:3249078	C>T	EX	3247481:3249435	+	ACC>ACT	T>T	-	syn
	46	NC_012997:2426557	G>A	EX	2425092:2427073	+	GAG>GAA	E>E	-	syn
	46	NC_012997:3509228	G>A	EX	3508449:3509344	+	GCC>ACC	A>T	-	nonsyn
	46	NC_012997:2339058	G>A	IG
	46	NC_012997:1303921	G>T	EX	1302801:1304842	+	CAG>CAT	Q>H	-	nonsyn
	46	NC_012997:3249084	T>C	EX	3247481:3249435	+	AAT>AAC	N>N	-	syn
	46	NC_012997:4342681	T>C	EX	4341985:4344467	-	AAT>AGT	N>S	-	nonsyn
	46	NC_012997:2782083	T>C	IG
	46	NC_012997:1514202	T>G	EX	1513903:1514999	+	TTT>GTT	F>V	-	nonsyn
	46	NC_012997:1980902	T>G	EX	1980743:1981392	+	ATT>AGT	I>S	-	nonsyn
	47	NC_012997:2378156	A>G	EX	2377385:2378310	-	GTC>GCC	V>A	-	nonsyn
	47	NC_012997:822755	A>G	EX	822141:824611	+	ATT>GTT	I>V	-	nonsyn
	47	NC_012997:2861848	A>T	IG
	47	NC_012997:2087111	C>A	EX	2086618:2088293	-	GAC>TAC	D>Y	-	nonsyn
	47	NC_012997:1968282	C>T	EX	1967497:1968527	-	GTG>GTA	V>V	-	syn
	47	NC_012997:2481228	C>T	EX	2472662:2481555	+	AAC>AAT	N>N	-	syn
	47	NC_012997:3775170	C>T	EX	3775128:3775522	-	CGT>CAT	R>H	-	nonsyn
	47	NC_012997:3846799	C>T	EX	3846357:3849043	-	GAA>AAA	E>K	-	nonsyn
	47	NC_012997:813253	C>T	EX	812906:815271	+	CTT>TTT	L>F	pbpC	nonsyn
	47	NC_012997:2052719	G>A	EX	2052012:2053249	+	GTC>ATC	V>I	-	nonsyn
	47	NC_012997:3783644	G>A	EX	3783559:3784373	-	CCA>TCA	P>S	-	nonsyn
	47	NC_012997:5097710	G>A	EX	5097007:5097719	+	GAG>GAA	E>E	dsbA	syn
	47	NC_012997:173831	G>A	IG
	47	NC_012997:1572475	G>T	EX	1570610:1573851	+	GAG>TAG	E>*	-	nonsyn
	49	NC_012997:4779152	A>C	EX	4778623:4779539	-	TTC>GTC	F>V	cysD_2	nonsyn
	49	NC_012997:1628474	A>G	EX	1628339:1628811	+	GAC>GGC	D>G	-	nonsyn
	49	NC_012997:2838866	A>G	IG
	49	NC_012997:1094664	C>A	EX	1092162:1095811	+	ACG>AAG	T>K	-	nonsyn
	49	NC_012997:3861868	C>T	EX	3858645:3862252	+	TAC>TAT	Y>Y	uca	syn
	49	NC_012997:1291667	G>A	EX	1289493:1292677	+	GCC>ACC	A>T	flgK	nonsyn
	49	NC_012997:2315983	G>A	EX	2314749:2328742	+	CCG>CCA	P>P	-	syn
	49	NC_012997:975617	G>A	IG
	49	NC_012997:3999367	G>T	EX	3999205:4001000	+	AGC>ATC	S>I	-	nonsyn
	49	NC_012997:4971283	G>T	EX	4970395:4972070	-	ACA>AAA	T>K	-	nonsyn
	49	NC_012997:1010873	T>A	EX	1009876:1010999	+	GGT>GGA	G>G	proB	syn
	49	NC_012997:1599062	T>A	EX	1598304:1599787	+	TGG>AGG	W>R	nifD	nonsyn
	49	NC_012997:2278718	T>A	EX	2278167:2279041	+	TTT>ATT	F>I	-	nonsyn
	49	NC_012997:3197721	T>C	EX	3185246:3198552	-	AAT>GAT	N>D	-	nonsyn
	49	NC_012997:975907	T>C	EX	975861:978091	+	AGT>AGC	S>S	malQ	syn
	49	NC_012997:1134723	T>G	EX	1134348:1135306	+	GTC>GGC	V>G	accA	nonsyn
	49	NC_012997:2469851	T>G	EX	2468568:2472667	+	TCG>GCG	S>A	-	nonsyn
	50	NC_012997:1606042	A>C	EX	1605628:1606280	-	GTT>GGT	V>G	-	nonsyn
	50	NC_012997:2447000	A>G	EX	2446237:2455178	+	GAA>GAG	E>E	-	syn
	50	NC_012997:3249560	A>G	EX	3249107:3249666	-	GTG>GCG	V>A	-	nonsyn
	50	NC_012997:417702	A>G	EX	417613:418172	-	CAT>CAC	H>H	-	syn
	50	NC_012997:1980284	A>G	IG
	50	NC_012997:1067850	C>T	EX	1066443:1067905	-	GGC>GAC	G>D	-	nonsyn
	50	NC_012997:1444553	C>T	EX	1444227:1445413	+	CAA>TAA	Q>*	-	nonsyn
	50	NC_012997:2076125	C>T	EX	2059090:2079533	+	AAC>AAT	N>N	-	syn
	50	NC_012997:2625491	C>T	EX	2623726:2625644	-	GAT>AAT	D>N	-	nonsyn
	50	NC_012997:2676534	C>T	EX	2675339:2677200	-	GCC>ACC	A>T	uvrC	nonsyn
	50	NC_012997:2806302	C>T	EX	2804818:2806592	-	GCG>GCA	A>A	sdhA	syn
	50	NC_012997:3244124	C>T	EX	3241990:3245024	+	GAC>GAT	D>D	celA	syn
	50	NC_012997:3527804	C>T	EX	3525866:3529605	-	GGG>GAG	G>E	-	nonsyn
	50	NC_012997:5125267	C>T	EX	5125230:5126485	-	GCG>ACG	A>T	-	nonsyn
	50	NC_012997:912132	C>T	EX	910785:912961	+	CCC>CTC	P>L	-	nonsyn
	50	NC_012997:933537	C>T	EX	929965:934049	+	CGC>TGC	R>C	rpoB	nonsyn
	50	NC_012997:1560201	C>T	IG
	50	NC_012997:1196606	C>T	IG
	50	NC_012997:2748698	C>T	IG
	50	NC_012997:2800298	G>A	EX	2799800:2801040	-	GCC>GTC	A>V	sucB	nonsyn
	50	NC_012997:4176481	G>A	EX	4174714:4177172	+	GGC>GAC	G>D	-	nonsyn
	50	NC_012997:4875781	G>A	EX	4875235:4876433	+	TGG>TAG	W>*	-	nonsyn
	50	NC_012997:4037085	G>T	IG
	50	NC_012997:2682107	T>A	EX	2682029:2682186	-	CAG>CTG	Q>L	-	nonsyn
	50	NC_012997:4414799	T>A	EX	4414536:4415608	+	TTC>ATC	F>I	-	nonsyn
	50	NC_012997:1238797	T>C	EX	1238726:1239195	+	TCC>CCC	S>P	-	nonsyn
	50	NC_012997:4392013	T>C	EX	4391264:4392597	+	TGG>CGG	W>R	-	nonsyn
	51	NC_012997:3710859	A>G	EX	3707815:3712109	+	AGT>GGT	S>G	-	nonsyn
	51	NC_012997:1082953	C>T	EX	1082464:1084058	+	GCC>GTC	A>V	mviN	nonsyn
	51	NC_012997:1137801	C>T	EX	1135399:1139462	+	CAA>TAA	Q>*	hrpA	nonsyn
	51	NC_012997:138000	C>T	EX	135424:138467	-	CGG>CGA	R>R	-	syn
	51	NC_012997:2452132	C>T	EX	2446237:2455178	+	GCT>GTT	A>V	-	nonsyn
	51	NC_012997:141250	C>T	IG
	51	NC_012997:1008298	G>A	EX	1008277:1008536	+	GGT>GAT	G>D	rpmA	nonsyn
	51	NC_012997:1581293	G>A	EX	1579939:1581437	-	CAC>TAC	H>Y	nifB	nonsyn
	51	NC_012997:2103149	G>A	EX	2102734:2103497	+	AAG>AAA	K>K	-	syn
	51	NC_012997:3381442	G>A	EX	3381375:3381919	-	CCG>TCG	P>S	-	nonsyn
	51	NC_012997:4289887	G>A	EX	4288893:4289944	+	GGG>GGA	G>G	holA	syn
	51	NC_012997:3196858	G>T	EX	3185246:3198552	-	TCC>TCA	S>S	-	syn
	51	NC_012997:2321365	T>A	EX	2314749:2328742	+	GAT>GAA	D>E	-	nonsyn
	51	NC_012997:3485028	T>C	EX	3483644:3485934	+	ACT>ACC	T>T	-	syn
	51	NC_012997:3617770	T>C	EX	3617570:3617871	+	TGT>CGT	C>R	-	nonsyn
	52	NC_012997:1198092	A>G	EX	1197931:1198706	+	ATG>GTG	M>V	-	nonsyn
	52	NC_012997:1803221	A>G	EX	1803170:1803648	+	AAC>AGC	N>S	bcp	nonsyn
	52	NC_012997:690291	A>G	EX	688986:691912	+	GAC>GGC	D>G	-	nonsyn
	52	NC_012997:1228826	A>T	EX	1228595:1229280	+	CAC>CTC	H>L	ung	nonsyn
	52	NC_012997:2033875	A>T	EX	2033380:2034143	-	CTC>CAC	L>H	-	nonsyn
	52	NC_012997:2426374	A>T	EX	2425092:2427073	+	AAA>AAT	K>N	-	nonsyn
	52	NC_012997:1159759	C>T	EX	1159712:1160043	+	CAC>TAC	H>Y	-	nonsyn
	52	NC_012997:1610667	C>T	EX	1610522:1610790	-	GAT>AAT	D>N	-	nonsyn
	52	NC_012997:1628903	C>T	EX	1628843:1629051	+	GCA>GTA	A>V	-	nonsyn
	52	NC_012997:558809	C>T	IG
	52	NC_012997:1120033	C>T	IG
	52	NC_012997:1091628	G>A	EX	1091370:1092013	+	GGT>GAT	G>D	-	nonsyn
	52	NC_012997:1659443	G>A	EX	1657639:1659560	-	CCA>TCA	P>S	speA	nonsyn
	52	NC_012997:3062701	G>A	EX	3061913:3063021	-	GAC>GAT	D>D	-	syn
	52	NC_012997:3247745	G>A	EX	3247481:3249435	+	GGT>GAT	G>D	-	nonsyn
	52	NC_012997:4041149	G>A	EX	4040838:4043515	-	TAC>TAT	Y>Y	-	syn
	52	NC_012997:4385083	G>A	EX	4384989:4386181	-	CAT>TAT	H>Y	-	nonsyn
	52	NC_012997:4725233	G>A	EX	4724431:4725416	-	CTG>TTG	L>L	-	syn
	52	NC_012997:4866937	G>A	EX	4863657:4870084	-	CTC>TTC	L>F	-	nonsyn
	52	NC_012997:1554901	T>A	EX	1552551:1554997	-	ATA>TTA	I>L	-	nonsyn
	52	NC_012997:4876198	T>A	EX	4875235:4876433	+	TTA>TAA	L>*	-	nonsyn
	52	NC_012997:1592490	T>A	IG
	52	NC_012997:1790242	T>C	EX	1790063:1790631	+	TTC>CTC	F>L	-	nonsyn
	52	NC_012997:2846884	T>C	EX	2846783:2850759	+	TTT>CTT	F>L	-	nonsyn
	52	NC_012997:2947099	T>C	IG
	53	NC_012997:1045235	A>G	EX	1043473:1046192	-	TAC>CAC	Y>H	glnD	nonsyn
	53	NC_012997:1543996	A>G	EX	1543462:1545047	+	GAT>GGT	D>G	-	nonsyn
	53	NC_012997:2472318	A>G	EX	2468568:2472667	+	AAT>AGT	N>S	-	nonsyn
	53	NC_012997:4914332	A>G	EX	4913717:4914666	+	GAC>GGC	D>G	-	nonsyn
	53	NC_012997:4924492	A>G	EX	4923877:4924826	+	GAC>GGC	D>G	-	nonsyn
	53	NC_012997:2721099	C>A	EX	2720164:2721329	-	TTG>TTT	L>F	-	nonsyn
	53	NC_012997:1074868	C>T	EX	1072896:1075552	+	ACC>ACT	T>T	aceE	syn
	53	NC_012997:2704576	C>T	EX	2704355:2705322	+	CCT>TCT	P>S	moxR	nonsyn
	53	NC_012997:3331900	C>T	EX	3331320:3333358	+	GAC>GAT	D>D	metG	syn
	53	NC_012997:764005	C>T	EX	763157:765345	+	CAC>TAC	H>Y	-	nonsyn
	53	NC_012997:1962735	C>T	IG
	53	NC_012997:2040337	G>A	EX	2035077:2050990	+	TCG>TCA	S>S	-	syn
	53	NC_012997:2735285	G>A	EX	2734906:2736128	+	CAG>CAA	Q>Q	-	syn
	53	NC_012997:2819154	G>A	EX	2819023:2820374	-	CGC>CGT	R>R	-	syn
	53	NC_012997:3000144	G>A	EX	2998460:3001866	+	ACG>ACA	T>T	-	syn
	53	NC_012997:3386404	G>A	EX	3386079:3386833	-	CCC>TCC	P>S	-	nonsyn
	53	NC_012997:3762877	G>A	EX	3762124:3763286	+	GGG>GAG	G>E	manA	nonsyn
	53	NC_012997:4122236	G>A	EX	4118521:4126217	+	GAG>GAA	E>E	-	syn
	53	NC_012997:563399	G>A	EX	562968:563713	+	GCG>ACG	A>T	rlmB	nonsyn
	53	NC_012997:767390	G>A	EX	767057:768438	-	CCT>CTT	P>L	-	nonsyn
	53	NC_012997:4431891	G>A	IG
	53	NC_012997:3243109	G>T	EX	3241990:3245024	+	GGT>GTT	G>V	celA	nonsyn
	53	NC_012997:1122682	G>T	IG
	53	NC_012997:2709909	T>C	EX	2709906:2711641	+	ATG>ACG	M>T	-	nonsyn
	53	NC_012997:905018	T>C	EX	904059:905254	+	TGC>CGC	C>R	-	nonsyn
	53	NC_012997:1825799	T>C	IG
	53	NC_012997:2216484	T>C	IG
	53	NC_012997:1122667	T>G	IG
	54	NC_012997:2420194	A>G	EX	2418519:2420965	+	ATA>ATG	I>M	-	nonsyn
	54	NC_012997:690507	A>G	EX	688986:691912	+	GAC>GGC	D>G	-	nonsyn
	54	NC_012997:4030352	A>G	IG
	54	NC_012997:2421619	A>T	EX	2421022:2422994	+	TAT>TTT	Y>F	-	nonsyn
	54	NC_012997:791721	A>T	EX	791472:792946	+	CAG>CTG	Q>L	gltD	nonsyn
	54	NC_012997:4305746	C>A	EX	4305675:4307089	-	ACG>ACT	T>T	-	syn
	54	NC_012997:3602680	C>T	EX	3601351:3602960	+	GCC>GTC	A>V	-	nonsyn
	54	NC_012997:4518184	C>T	EX	4515795:4519936	-	GAT>AAT	D>N	-	nonsyn
	54	NC_012997:1881371	C>T	IG
	54	NC_012997:1233215	G>A	EX	1232466:1233439	-	AGC>AGT	S>S	ygfZ	syn
	54	NC_012997:2643755	G>A	EX	2640420:2646112	-	CTC>CTT	L>L	-	syn
	54	NC_012997:2747859	G>A	EX	2747773:2748602	-	TTC>TTT	F>F	-	syn
	54	NC_012997:5035517	G>A	EX	5034683:5035587	-	ACA>ATA	T>I	pstB	nonsyn
	54	NC_012997:1515536	G>T	EX	1514999:1516209	+	GGT>GTT	G>V	-	nonsyn
	54	NC_012997:3328419	T>C	EX	3326987:3328425	-	ACC>GCC	T>A	sbcB	nonsyn
	54	NC_012997:3336572	T>C	EX	3334561:3336806	+	GCT>GCC	A>A	-	syn
	54	NC_012997:3592485	T>C	EX	3592231:3593360	+	TTT>CTT	F>L	-	nonsyn
	54	NC_012997:3974049	T>C	EX	3973037:3975561	+	CGT>CGC	R>R	-	syn
	54	NC_012997:4557419	T>C	IG
	55	NC_012997:2058550	A>G	EX	2058007:2058983	+	GAC>GGC	D>G	-	nonsyn
	55	NC_012997:2208588	A>G	EX	2208527:2208645	+	GCA>GCG	A>A	-	syn
	55	NC_012997:4616273	A>G	IG
	55	NC_012997:1516114	G>A	EX	1514999:1516209	+	GGC>AGC	G>S	-	nonsyn
	55	NC_012997:4438967	G>A	EX	4437448:4439186	-	CGT>TGT	R>C	-	nonsyn
	55	NC_012997:3677369	G>C	EX	3675175:3679628	-	CCG>GCG	P>A	cobN	nonsyn
	56	NC_012997:1098573	A>C	EX	1097268:1098655	-	GTC>GGC	V>G	-	nonsyn
	56	NC_012997:4275787	A>C	EX	4275744:4276603	+	GAA>GAC	E>D	corC	nonsyn
	56	NC_012997:1631545	A>G	EX	1631326:1631597	-	ATA>ACA	I>T	-	nonsyn
	56	NC_012997:2977816	A>G	IG
	56	NC_012997:581520	A>T	EX	579753:582391	-	CTG>CAG	L>Q	ppc	nonsyn
	56	NC_012997:4867690	C>G	EX	4863657:4870084	-	GAC>CAC	D>H	-	nonsyn
	56	NC_012997:1712180	C>G	IG
	56	NC_012997:2561820	C>T	EX	2560322:2571480	-	GGG>AGG	G>R	-	nonsyn
	56	NC_012997:3421817	C>T	EX	3421246:3421895	-	GAT>AAT	D>N	-	nonsyn
	56	NC_012997:2430932	G>A	EX	2430652:2445236	+	TTG>TTA	L>L	-	syn
	56	NC_012997:2555104	G>A	EX	2547576:2560327	-	CTG>TTG	L>L	-	syn
	56	NC_012997:320088	G>A	EX	319861:326960	+	GAA>AAA	E>K	-	nonsyn
	56	NC_012997:3046223	G>A	IG
	56	NC_012997:1203278	G>T	IG
	56	NC_012997:766959	G>T	IG
	57	NC_012997:4367790	A>G	IG
	57	NC_012997:1577142	C>A	EX	1577015:1577286	-	GTT>TTT	V>F	-	nonsyn
	57	NC_012997:2346898	C>A	EX	2346436:2350616	+	GCT>GAT	A>D	-	nonsyn
	57	NC_012997:1570002	C>A	IG
	57	NC_012997:501348	C>G	EX	501258:501865	-	CGC>CCC	R>P	-	nonsyn
	57	NC_012997:1592591	C>T	EX	1592526:1593601	-	AAG>AAA	K>K	modC	syn
	57	NC_012997:2418354	C>T	EX	2417715:2418451	+	ACC>ATC	T>I	-	nonsyn
	57	NC_012997:2886246	C>T	EX	2885699:2886297	+	GCC>GCT	A>A	-	syn
	57	NC_012997:3462637	C>T	IG
	57	NC_012997:1551463	G>C	EX	1550881:1552556	-	ACC>AGC	T>S	-	nonsyn
	57	NC_012997:647731	G>C	EX	647356:648320	+	GGC>GCC	G>A	pfkA	nonsyn
	57	NC_012997:1218874	T>A	EX	1217920:1219337	+	GTT>GAT	V>D	thrC	nonsyn
	57	NC_012997:1823741	T>A	EX	1823360:1824591	+	CTG>CAG	L>Q	-	nonsyn
	57	NC_012997:2540633	T>C	EX	2532876:2540935	-	GCA>GCG	A>A	-	syn
	57	NC_012997:2641813	T>C	EX	2640420:2646112	-	ACG>GCG	T>A	-	nonsyn
	57	NC_012997:288607	T>C	EX	288184:288878	+	ATC>ACC	I>T	gspJ	nonsyn
	57	NC_012997:2464877	T>C	IG
	58	NC_012997:1518195	A>C	EX	1516713:1518604	+	GAA>GCA	E>A	-	nonsyn
	58	NC_012997:1907836	A>G	EX	1907551:1909010	+	GAC>GGC	D>G	-	nonsyn
	58	NC_012997:2432618	A>T	EX	2430652:2445236	+	TTA>TTT	L>F	-	nonsyn
	58	NC_012997:174989	C>G	IG
	58	NC_012997:2552143	C>T	EX	2547576:2560327	-	GTG>ATG	V>M	-	nonsyn
	58	NC_012997:317932	C>T	EX	317487:317935	-	GAT>AAT	D>N	-	nonsyn
	58	NC_012997:859767	C>T	EX	859484:860631	-	GGC>AGC	G>S	nagA	nonsyn
	58	NC_012997:957213	C>T	EX	957149:959541	+	CTC>CTT	L>L	-	syn
	58	NC_012997:2125171	G>A	EX	2123712:2125702	+	GAG>GAA	E>E	-	syn
	58	NC_012997:2463245	G>A	EX	2462368:2464265	+	ATG>ATA	M>I	-	nonsyn
	58	NC_012997:2956151	G>A	EX	2955729:2956753	+	GGC>AGC	G>S	-	nonsyn
	58	NC_012997:3742778	G>T	EX	3742645:3743156	+	ACG>ACT	T>T	-	syn
	58	NC_012997:5079617	G>T	EX	5077674:5079718	-	AGC>AGA	S>R	-	nonsyn
	58	NC_012997:2432617	T>A	EX	2430652:2445236	+	TTA>TAA	L>*	-	nonsyn
	58	NC_012997:4375181	T>A	EX	4375173:4376104	+	TTC>ATC	F>I	ilvE	nonsyn
	58	NC_012997:992822	T>G	EX	992525:993873	+	ATT>AGT	I>S	-	nonsyn
	58	NC_012997:1790045	T>G	IG
	60	NC_012997:4298980	A>G	EX	4297654:4299485	+	CAG>CGG	Q>R	-	nonsyn
	60	NC_012997:9637	A>G	EX	9312:11095	+	CAA>CAG	Q>Q	-	syn
	60	NC_012997:545044	A>G	IG
	60	NC_012997:1346359	A>G	IG
	60	NC_012997:4256630	A>T	EX	4256180:4258419	+	CAC>CTC	H>L	-	nonsyn
	60	NC_012997:4599260	A>T	EX	4598210:4599930	-	CTC>CAC	L>H	-	nonsyn
	60	NC_012997:2783894	C>A	IG
	60	NC_012997:1686037	C>T	EX	1686035:1686729	-	TAG>TAA	*>*	-	syn
	60	NC_012997:3958334	C>T	EX	3957306:3958372	-	CTG>CTA	L>L	hemE	syn
	60	NC_012997:4343645	C>T	EX	4341985:4344467	-	GAT>AAT	D>N	-	nonsyn
	60	NC_012997:4502779	C>T	IG
	60	NC_012997:5024320	G>A	EX	5023926:5025961	-	CTG>TTG	L>L	recG	syn
	60	NC_012997:4599259	G>C	EX	4598210:4599930	-	CTC>CTG	L>L	-	syn
	60	NC_012997:2284108	T>C	EX	2283533:2284398	-	GCA>GCG	A>A	-	syn
	60	NC_012997:2469050	T>C	EX	2468568:2472667	+	TTA>CTA	L>L	-	syn
	60	NC_012997:164908	T>C	IG
	IG - intergenic, EX - exon, syn - synonymous, nonsyn - nonsynonymous. Gene is the gene name or type of gene where the base substitution occurs.

## Sheet: Table S3
Supplementary Table S3. Insertion/Deletion events in each characterized Teredinibacter turnerae MA line.
	Line	Scaffold	Position	Size	Algorithm			EX or IG	Gene	SSR
					novo	bwa	Pindel
	26	gi|254784273|ref|NC_012997.1|	65509	-48	-	-	*	EX	-	-
	17	gi|254784273|ref|NC_012997.1|	81589	-1g	*	*	*	EX	-	3g
	42	gi|254784273|ref|NC_012997.1|	85816	+1a	*	*	*	EX	dinF	8a
	45	gi|254784273|ref|NC_012997.1|	151413	-1c	*	*	-	EX	-	5c
	16	gi|254784273|ref|NC_012997.1|	165292	-1t	*	*	*	IG	-	-
	44	gi|254784273|ref|NC_012997.1|	183599	-138	-	-	*	EX	-	-
	51	gi|254784273|ref|NC_012997.1|	199423	+6ccgagg	*	*	*	EX	radC	4c
	40	gi|254784273|ref|NC_012997.1|	257201	+2gg	*	*	*	EX	-	-
	49	gi|254784273|ref|NC_012997.1|	296718	-36	-	-	*	IG	-	8a
	49	gi|254784273|ref|NC_012997.1|	296759	-1g	*	*	*	IG	-	3g
	28	gi|254784273|ref|NC_012997.1|	531332	-51	-	-	*	EX	-	4t
	13	gi|254784273|ref|NC_012997.1|	565933	-10atcgcggaac	*	*	*	EX	rplI	-
	58	gi|254784273|ref|NC_012997.1|	567474	+1c	*	*	-	IG	-	3t
	41	gi|254784273|ref|NC_012997.1|	567474	+1c	*	*	-	IG	-	3t
	15	gi|254784273|ref|NC_012997.1|	567474	+1c	*	*	-	IG	-	3t
	53	gi|254784273|ref|NC_012997.1|	661136	+1g	*	*	*	EX	-	4g
	51	gi|254784273|ref|NC_012997.1|	799471	-12ctagctctagtg	*	*	-	EX	-	5tctagc
	60	gi|254784273|ref|NC_012997.1|	799471	-12ctagctctagtg	*	*	-	EX	-	5tctagc
	52	gi|254784273|ref|NC_012997.1|	924815	-3aac	*	*	*	EX	-	-
	43	gi|254784273|ref|NC_012997.1|	961818	-1a	*	*	*	IG	-	7a
	28	gi|254784273|ref|NC_012997.1|	962850	-3tgg	*	*	*	EX	rplD	3tgg
	51	gi|254784273|ref|NC_012997.1|	978731	+1t	*	*	*	EX	glgB	5t
	40	gi|254784273|ref|NC_012997.1|	988157	-2ac	*	*	*	EX	-	-
	25	gi|254784273|ref|NC_012997.1|	1126467	-1a	*	*	-	IG	-	6a
	2	gi|254784273|ref|NC_012997.1|	1196892	-1t	*	*	*	IG	-	9t
	9	gi|254784273|ref|NC_012997.1|	1208657	-1	-	-	*	IG	-	5t
	51	gi|254784273|ref|NC_012997.1|	1232801	+2tg	*	*	*	EX	ygfZ	-
	40	gi|254784273|ref|NC_012997.1|	1252210	-2cg	*	*	*	EX	relA	5cg
	51	gi|254784273|ref|NC_012997.1|	1379903	+5tgtgg	*	*	*	EX	fliF	-
	49	gi|254784273|ref|NC_012997.1|	1402821	+1c	*	*	*	EX	fliM	4a
	13	gi|254784273|ref|NC_012997.1|	1413617	-1a	*	*	*	EX	flhA	4a
	46	gi|254784273|ref|NC_012997.1|	1445781	+1c	*	*	-	IG	-	-
	46	gi|254784273|ref|NC_012997.1|	1451889	-1t	*	*	-	EX	-	-
	12	gi|254784273|ref|NC_012997.1|	1545477	+1a	*	*	*	EX	-	-
	21	gi|254784273|ref|NC_012997.1|	1545477	+1a	*	*	*	EX	-	-
	17	gi|254784273|ref|NC_012997.1|	1558682	-1a	*	*	*	EX	-	6a
	17	gi|254784273|ref|NC_012997.1|	1672202	+1t	*	*	-	IG	-	9t
	13	gi|254784273|ref|NC_012997.1|	1754250	+6tggtga	*	*	*	EX	-	5tggtga
	29	gi|254784273|ref|NC_012997.1|	1782670	-3ctt	*	*	*	EX	-	3ctt
	36	gi|254784273|ref|NC_012997.1|	1794601	-1g	*	*	*	EX	fabF	3g
	17	gi|254784273|ref|NC_012997.1|	1883046	+7actgata	*	*	*	EX	-	-
	2	gi|254784273|ref|NC_012997.1|	1907378	+1c	*	*	*	EX	-	5c
	25	gi|254784273|ref|NC_012997.1|	1921270	-1a	*	*	-	IG	-	5a
	54	gi|254784273|ref|NC_012997.1|	1921270	-1a	*	*	-	IG	-	5a
	23	gi|254784273|ref|NC_012997.1|	1921270	-1a	*	*	-	IG	-	5a
	40	gi|254784273|ref|NC_012997.1|	1921270	-1a	*	*	-	IG	-	5a
	44	gi|254784273|ref|NC_012997.1|	1921270	-1a	*	*	-	IG	-	5a
	52	gi|254784273|ref|NC_012997.1|	1921270	-1a	*	*	-	IG	-	5a
	37	gi|254784273|ref|NC_012997.1|	1921270	-1a	*	*	-	IG	-	5a
	50	gi|254784273|ref|NC_012997.1|	1921270	-1a	*	*	-	IG	-	5a
	21	gi|254784273|ref|NC_012997.1|	1962279	-15taagaacttgaaagt	*	*	*	IG	-	-
	12	gi|254784273|ref|NC_012997.1|	1962279	-15taagaacttgaaagt	*	*	*	IG	-	-
	43	gi|254784273|ref|NC_012997.1|	2093672	-1c	*	*	*	EX	-	-
	16	gi|254784273|ref|NC_012997.1|	2169997	+3tat	*	*	-	EX	-	-
	40	gi|254784273|ref|NC_012997.1|	2274610	-1a	*	*	-	EX	-	-
	40	gi|254784273|ref|NC_012997.1|	2274612	-1	-	-	*	EX	-	4c
	58	gi|254784273|ref|NC_012997.1|	2469525	-1g	*	*	*	EX	-	4g
	11	gi|254784273|ref|NC_012997.1|	2488456	-870	-	-	*	EX	-	-
	2	gi|254784273|ref|NC_012997.1|	2489017	-1a	*	*	*	EX	-	5a
	56	gi|254784273|ref|NC_012997.1|	2520633	-12581	-	-	*	EX	-	-
	58	gi|254784273|ref|NC_012997.1|	2530306	-9gttctctgt	*	*	*	EX	-	-
	29	gi|254784273|ref|NC_012997.1|	2740214	-12tgccgatcactg	*	*	*	EX	-	-
	35	gi|254784273|ref|NC_012997.1|	2777167	-12ttgagcgcggac	*	*	-	EX	-	-
	46	gi|254784273|ref|NC_012997.1|	2824108	-1a	*	*	*	EX	-	5a
	52	gi|254784273|ref|NC_012997.1|	2852920	-1t	*	*	-	EX	-	3t
	15	gi|254784273|ref|NC_012997.1|	2900056	-17gcctggaatctggcagc	*	*	*	IG	-	-
	55	gi|254784273|ref|NC_012997.1|	2905446	+2cc	*	*	-	IG	-	-
	21	gi|254784273|ref|NC_012997.1|	2928709	+1a	*	*	-	EX	queA	-
	12	gi|254784273|ref|NC_012997.1|	2928709	+1a	*	*	-	EX	queA	-
	12	gi|254784273|ref|NC_012997.1|	2928710	1	-	-	*	EX	queA	6a
	21	gi|254784273|ref|NC_012997.1|	2928710	1	-	-	*	EX	queA	6a
	43	gi|254784273|ref|NC_012997.1|	2938941	-1t	*	*	*	IG	-	6t
	8	gi|254784273|ref|NC_012997.1|	2940894	+1g	*	*	*	EX	-	3g
	39	gi|254784273|ref|NC_012997.1|	3066154	-1a	*	*	*	IG	-	4a
	37	gi|254784273|ref|NC_012997.1|	3113638	+4ttta	*	*	*	IG	-	3t
	17	gi|254784273|ref|NC_012997.1|	3206625	-1t	*	*	*	IG	-	7t
	27	gi|254784273|ref|NC_012997.1|	3315126	-15tatagccttaacagg	*	*	-	IG	-	-
	27	gi|254784273|ref|NC_012997.1|	3315129	-15	-	-	*	IG	-	-
	27	gi|254784273|ref|NC_012997.1|	3357564	-1g	*	*	*	IG	-	5g
	39	gi|254784273|ref|NC_012997.1|	3416529	-1t	*	*	*	EX	mraZ	6t
	8	gi|254784273|ref|NC_012997.1|	3533478	-1c	*	*	*	IG	-	-
	11	gi|254784273|ref|NC_012997.1|	3572666	+1g	*	*	*	IG	-	6g
	37	gi|254784273|ref|NC_012997.1|	3574632	-12aattggcacagg	*	*	-	EX	-	5a
	32	gi|254784273|ref|NC_012997.1|	3624991	-9ctgcctctt	*	*	*	EX	-	-
	39	gi|254784273|ref|NC_012997.1|	3637209	-1t	*	*	*	IG	-	5t
	50	gi|254784273|ref|NC_012997.1|	3692670	+6agcccg	*	*	-	EX	-	-
	50	gi|254784273|ref|NC_012997.1|	3692673	6	-	-	*	EX	-	-
	32	gi|254784273|ref|NC_012997.1|	3754982	-9ggcagtggt	*	*	*	EX	-	-
	51	gi|254784273|ref|NC_012997.1|	3851080	+9aatatcgtt	*	*	*	EX	-	-
	60	gi|254784273|ref|NC_012997.1|	3894545	-1a	*	*	*	IG	-	7a
	17	gi|254784273|ref|NC_012997.1|	3925918	-12agtgcttaaaca	*	*	*	EX	-	-
	50	gi|254784273|ref|NC_012997.1|	4119803	+1c	*	*	-	EX	-	-
	49	gi|254784273|ref|NC_012997.1|	4119805	-1a	*	*	*	EX	-	-
	50	gi|254784273|ref|NC_012997.1|	4119806	1	-	-	*	EX	-	6c
	5	gi|254784273|ref|NC_012997.1|	4182659	-18	-	-	*	EX	-	9cacccg
	23	gi|254784273|ref|NC_012997.1|	4182659	-18	-	-	*	EX	-	9cacccg
	47	gi|254784273|ref|NC_012997.1|	4182659	-12	-	-	*	EX	-	9cacccg
	6	gi|254784273|ref|NC_012997.1|	4338746	-1t	*	*	-	EX	-	-
	45	gi|254784273|ref|NC_012997.1|	4466764	+2ta	*	*	*	IG	-	5ta
	43	gi|254784273|ref|NC_012997.1|	4562370	-55	-	-	*	IG	-	-
	5	gi|254784273|ref|NC_012997.1|	4562424	-1c	*	*	-	IG	-	-
	43	gi|254784273|ref|NC_012997.1|	4562424	-1c	*	*	-	IG	-	-
	29	gi|254784273|ref|NC_012997.1|	4562424	-1c	*	*	-	IG	-	-
	41	gi|254784273|ref|NC_012997.1|	4772523	-7taagcga	*	*	*	EX	-	-
	25	gi|254784273|ref|NC_012997.1|	4772545	-1a	*	*	*	EX	-	5a
	6	gi|254784273|ref|NC_012997.1|	4887496	-1t	*	*	-	EX	-	-
	IG - intergenic, EX - exon. Algorithm is the mapping algorithm that identified the indel. SSR is the simple sequence repeat size and motif where the insertion/deletion is found (minimum 3 repeats). Gene is the gene name or type of gene where the insertion/deletion occurs.
